# Supplementary material for: Coordinated regulation of WNT/β-catenin, c-Met, and integrin signalling pathways by miR-193b controls triple negative breast cancer metastatic traits
Source: BMC Cancer. 2021 Dec 4;21:1296. doi: 10.1186/s12885-021-08955-6 (PMC8642942; doi:10.1186/s12885-021-08955-6)
Supplement: Supplementary file 3 — Additional file 3 Supplementary Table 1. List of target proteins assayed by RPPA, together with identifiers for the protein (UniProtKB), protein names abbreviations, and identifiers of the cognate transcript genes (HUGO Gene ID, Entrez Gene ID, ENSEMBL Gene ID), as well as information regarding the antibodies used in RPPA (Company, Antibody ID, experimental notes). Supplementary Table 2. Results of the limma test on RPPA HTS data. Columns B to BK display corrected p-values and columns BN to DW display log2 fold changes computed comparing the effect of miRNAs to the negative controls of the same transfection round. Data is displayed for all the 62 proteins investigated by RPPA. Supplementary Table 3. Results of enrichment analysis of predicted interactions in experimental results of RPPA HTS. P-values are marked in green when statistically significant < 0.05. Enrichment is divided into TargetScan conserved (TS Cons), TargetScan non-conserved (TS NC), and microCosm Target (MCT). Supplementary Table 4. List of target proteins and respective associated pathway(s). Literature review was done to define the putative effect of the target on the associated pathway(s). Supplementary Table 5. After bootstrapping test, miRNAs are considered as repressors of the pathway(s) (− 1, green field) or activators of the pathway(s) (1, red field). The table lists all 722 miRNAs that had at least one statistically significant interaction with one target protein. Supplementary Table 6. Gene sets used for GSEA investigating the relationship of miR-193b and the WNT pathway. The positive and negative geneset were generated as subset of the KEGG_WNT_SIGNALING_PATHWAY geneset based on the established function of the encoded proteins within the pathway. Supplementary Table 7. Refering to reveiwer 1 concerns: ENCORI database (previously known as StarBase, http://starbase.sysu.edu.cn/index.php) results for miR-193b-3p for targets probed in the RPPA HTS. Narrow and broad sites of binding from the e [file 12885_2021_8955_MOESM3_ESM.xlsx]

## Sheet: Supplementary_table_1
Supplementary table 1: List of target proteins assayed by RPPA, together with identifiers for the protein and the cognate transcript genes, as well as information regarding the antibodies used in RPPA.
Protein	UniProtKB	Protein Abbreviation	Gene ID	Entrez Gene ID	ENSEMBL Gene ID	AB ID	company	type	notes
Adenomatous polyposis coli protein	P25054	APC	APC	324	ENSG00000134982	CST 2504	Cell Signaling Technology	R poly
Sentrin-specific protease 2	Q9HC62	Axam2	SENP2	59343	ENSG00000163904	HPA029247	Human Protein Atlas (Sigma)	R poly
Catenin beta-1	P35222	Beta-CATENIN	CTNNB1	1499	ENSG00000168036	CST 9562	Cell Signaling Technology	R poly
Serine/threonine-protein kinase B-raf	P15056	B-raf	BRAF	673	ENSG00000157764	CST 9434	Cell Signaling Technology	M mAb	discontinued
G1/S-specific cyclin-D1	P24385	CCND1	CCND1	595	ENSG00000110092	CST 2926	Cell Signaling Technology	M mAb	discontinued
G1/S-specific cyclin-D3	P30281	CCND3	CCND3	896	ENSG00000112576	CST 2936	Cell Signaling Technology	M mAb
Cyclin-dependent kinase 2	P24941	CDK2	CDK2	1017	ENSG00000123374	C5223	Sigma	R poly
Cyclin-dependent kinase 4	P11802	CDK4	CDK4	1019	ENSG00000135446	2341-1 (ab68266)	Epitomics (Abcam)	R mAb
Proto-oncogene c-Fos	P01100	c-Fos	FOS	2353	ENSG00000170345	sc-7202	Santa Cruz Biotechnology	R poly
Transcription factor AP-1	P05412	c-Jun	JUN	3725	ENSG00000177606	CST 9165	Cell Signaling Technology	R mAb
Casein kinase I isoform alpha	P48729	CKI alpha	CSNK1A1	1452	ENSG00000113712	CST 2655	Cell Signaling Technology	R poly
Casein kinase I isoform epsilon	P49674	CKI epsilon	CSNK1E	1454	ENSG00000213923	CST 12448	Cell Signaling Technology	R poly
Casein kinase II subunit alpha	P68400	CKII alpha1	CSNK2A1	1457	ENSG00000101266	CST 2656	Cell Signaling Technology	R poly
Casein kinase II subunit beta	P67870	CKII beta	CSNK2B	1460	ENSG00000204435	sc-12739	Santa Cruz Biotechnology	M mAb
Adapter molecule crk	P46108	CrkII	CRK	1398	ENSG00000167193	CST 3492	Cell Signaling Technology	R poly
Protein diaphanous homolog 1	O60610	DIAPH1	DIAPH1	1729	ENSG00000131504	CST 5486	Cell Signaling Technology	R poly
Segment polarity protein dishevelled homolog DVL-3	Q92997	Dishevelld 3	DVL3	1857	ENSG00000161202	CST 3218	Cell Signaling Technology	R poly
Dual specificity protein phosphatase 6	Q16828	DUSP6	DUSP6	1848	ENSG00000139318	2138-1 (ab76310)	Epitomics (Abcam)	R mAb
Cadherin-1	P12830	E-Cadherin	CDH1	999	ENSG00000039068	CST 4065	Cell Signaling Technology	R poly	discontinued
Epidermal Growth Factor Receptor	P00533	EGFR	EGFR	1956	ENSG00000146648	CST 2646	Cell Signaling Technology	R mAb
Mitogen-activated protein kinase 3	P27361	ERK1	MAPK3	5595	ENSG00000102882	AF1575	RnD (Biotechne)	R poly
Mitogen-activated protein kinase 1	P28482	ERK2	MAPK1	5594	ENSG00000100030	sc-81458	Santa Cruz Biotechnology	M mAb	1:200 in RPPA
Focal adhesion kinase 1	Q05397	FAK1	PTK2	5747	ENSG00000169398	CST 3285	Cell Signaling Technology	R poly
Growth factor receptor-bound protein 2	P62993	GRB2	GRB2	2885	ENSG00000177885	CST 3972	Cell Signaling Technology	R poly
Glycogen synthase kinase-3 beta	P49841	GSK3B	GSK3B	2932	ENSG00000082701	CST 9315	Cell Signaling Technology	R mAb
Hepatocyte growth factor receptor	P08581	HGFR/c-Met	MET	4233	ENSG00000105976	CST 3148	Cell Signaling Technology	M mAb
3-phosphoinositide-dependent protein kinase 1	O15530	hPDK1	PDPK1	5170	ENSG00000140992	sc-7686	Santa Cruz Biotechnology	G poly	discontinued
GTPase HRas	P01112	HRAS	HRAS	3265	ENSG00000174775	05-516	Merck	M mAb
Beta-catenin-interacting protein 1	Q9NSA3	ICAT	CTNNBIP1	56998	ENSG00000178585	ab129011	Abcam	R mAb
Integrin-linked protein kinase	Q13418	ILK	ILK	3611	ENSG00000166333	CST 3862	Cell Signaling Technology	R poly
Mitogen-activated protein kinase 8	P45983	JNK1	MAPK8	5599	ENSG00000107643	ab7949	Abcam	R poly	discontinued
Low-density lipoprotein receptor-related protein 5	O75197	LRP5	LRP5	4041	ENSG00000162337	CST 5731	Cell Signaling Technology	R mAb
Low-density lipoprotein receptor-related protein 6	O75581	LRP6	LRP6	4040	ENSG00000070018	CST 2560	Cell Signaling Technology	R mAb
Dual specificity mitogen-activated protein kinase kinase 1	Q02750	MEK1	MAP2K1	5604	ENSG00000169032	BD 610122	BD Biosciences	M mAb
Serine/threonine-protein phosphatase PP1-alpha catalytic subunit	P62136	PP-1A	PPP1CA	5499	ENSG00000172531	sc-7482	Santa Cruz Biotechnology	M mAb
Serine/threonine-protein kinase mTOR	P42345	mTOR	MTOR	2475	ENSG00000198793	CST 2972	Cell Signaling Technology	R poly
Rho-associated protein kinase 1	Q13464	p160ROCK	ROCK1	6093	ENSG00000067900	CST 4035	Cell Signaling Technology	R mAb
Rho-associated protein kinase 2	O75116	p164 ROCK-2	ROCK2	9475	ENSG00000134318	HPA007459	Sigma	R poly
Cyclin-dependent kinase inhibitor 1B	P46527	p27/Kip1	CDKN1B	1027	ENSG00000111276	BD 610241	BD Biosciences	M mAb
Mitogen-activated protein kinase 14	Q16539	p38	MAPK14	1432	ENSG00000112062	CST 9212	Cell Signaling Technology	R poly
Cellular tumor antigen p53	P04637	p53	TP53	7157	ENSG00000141510	sc-126	Santa Cruz Biotechnology	M mAb
Serine/threonine-protein kinase PAK 1	Q13153	PAK1	PAK1	5058	ENSG00000149269	CST 2602	Cell Signaling Technology	R poly
Serine/threonine-protein kinase PAK 2	Q13177	PAK2	PAK2	5062	ENSG00000180370	2247-1 (ab76293)	Epitomics (Abcam)	R mAb
Paxillin	P49023	Paxillin	PXN	5829	ENSG00000089159	CST 2542	Cell Signaling Technology	R poly
Phosphatidylinositol 4,5-bisphosphate 3-kinase catalytic subunit alpha isoform	P42336	PI3K alpha	PIK3CA	5290	ENSG00000121879	CST 4249	Cell Signaling Technology	R mAb
Phosphatidylinositol 4,5-bisphosphate 3-kinase catalytic subunit beta isoform	P42338	PI3K beta	PIK3CB	5291	ENSG00000051382	ab32569	Abcam	R mAb
RAC-alpha serine/threonine-protein kinase	P31749	PKB alpha	AKT1	207	ENSG00000142208	BD 610860	BD Biosciences	M mAb
RAC-beta serine/threonine-protein kinase	P31751	PKB beta	AKT2	208	ENSG00000105221	CST 3063	Cell Signaling Technology	R mAb
Protein kinase C alpha type	P17252	PKC alpha	PRKCA	5578	ENSG00000154229	CST 2056	Cell Signaling Technology	R poly
Protein kinase C delta type	Q05655	PKC delta	PRKCD	5580	ENSG00000163932	CST 9616	Cell Signaling Technology	R mAb
1-phosphatidylinositol 4,5-bisphosphate phosphodiesterase gamma-1	P19174	PLCG1	PLCG1	5335	ENSG00000124181	ab41433	Abcam	M mAb
Retinoblastoma-associated protein	P06400	pRB	RB1	5925	ENSG00000139687	CST 9309	Cell Signaling Technology	M mAb
Presenilin-1	P49768	PS-1	PSEN1	5663	ENSG00000080815	CST 3622	Cell Signaling Technology	R poly
Phosphatidylinositol 3,4,5-trisphosphate 3-phosphatase and dual-specificity protein phosphatase	P60484	PTEN	PTEN	5728	ENSG00000171862	CST 9552	Cell Signaling Technology	R poly
Ras-related C3 botulinum toxin substrate 1	P63000	p21-Rac1	RAC1	5879	ENSG00000136238	CST 2465	Cell Signaling Technology	R poly
Ras-related protein Rap-1A	P62834	Rap1 alpha	RAP1A	5906	ENSG00000116473	ab124963	Abcam	R mAb
Transforming protein RhoA	P61586	RhoA	RHOA	387	ENSG00000067560	CST 2117	Cell Signaling Technology	R mAb
SHC-transforming protein 1	P29353	SHC1	SHC1	6464	ENSG00000160691	CST 2432	Cell Signaling Technology	R poly
Tyrosine-protein phosphatase non-receptor type 11	Q06124	SHP-2	PTPN11	5781	ENSG00000179295	1609-1 (ab32159)	Epitomics (Abcam)	R mAb
Son of sevenless homolog 1	Q07889	SOS	SOS1	6654	ENSG00000115904	CST 12409	Cell Signaling Technology	R mAb
Proto-oncogene tyrosine-protein kinase Src	P12931	SRC	SRC	6714	ENSG00000197122	CST 2123	Cell Signaling Technology	R mAb
Signal transducer and activator of transcription 3	P40763	STAT3	STAT3	6774	ENSG00000168610	BD 610190	BD Biosciences	M mAb

## Sheet: Supplementary_table_2
Supplementary table 2: Results of the limma test on RPPA HTS data. Corrected p-values (B:BK cols) and log2 fold changes (BN:DW cols) vs negative controls for all the 62 proteins investigated
	Corrected p-values (q-values)
	PKB alpha	APC	Axam2	Beta-CATENIN	B-raf	CCND1	CCND3	CDK2	CDK4	c-Fos	CKI alpha	CKI epsilon	CKII alpha1	CKII beta	CrkII	DIAPH1	Dishevelld 3	DUSP6	E-Cadherin	EGFR	ERK1	ERK2	FAK1	mTOR	GRB2	GSK3B	HGFR/c-Met	HRAS	ICAT	ILK	JNK1	c-Jun	LRP5	LRP6	MEK1	PP-1A	p160ROCK	p164 ROCK-2	p27/Kip1	p38	p53	PAK1	PAK2	Paxillin	hPDK1	PI3K alpha	PI3K beta	PKC alpha	PKC delta
hsa-let-7a-3p	0.455087	4.80424e-07	0.607719	0.0519897	0.660584	0.821561	0.0465273	0.402212	0.947686	0.65383	0.28706	0.549368	0.989465	0.409158	0.454791	0.661304	0.319415	0.0662171	0.0374988	0.00178565	0.016386	0.731437	0.320765	0.0112599	0.85877	0.00702218	0.0308875	0.0399903	0.182873	0.236799	0.0163872	0.785191	0.00314719	1.44398e-08	0.00413068	0.37543	0.000582302	0.682269	0.86553	0.0433739	0.72064	0.605693	0.570255	0.799997	0.518047	0.182861	0.409421	0.0177865	0.336489
hsa-let-7a-3p	0.0227109	0.0910228	0.668849	0.289206	0.126224	0.769142	0.300683	0.759913	0.186757	0.739132	0.775633	0.7843	0.498121	0.0323896	0.889821	0.750886	0.587089	0.496017	0.982777	0.0830051	0.956449	0.887329	0.533576	5.82224e-05	0.0218902	0.2135	0.0131452	0.708952	0.662607	0.629567	0.73494	0.993366	0.8887	0.0202232	0.868748	0.534677	0.22977	0.921299	0.000302183	0.00568095	0.542217	0.727035	0.618419	0.822044	0.588041	0.52223	0.0686371	0.92685	0.620815
hsa-let-7a-5p	0.647863	0.0241048	0.404782	0.203422	0.222174	0.69075	0.642928	0.467006	0.980604	0.332581	0.0846131	0.282966	0.0811646	0.827542	0.0782784	0.573578	0.85802	0.868497	0.754428	0.390878	0.669033	0.0781733	0.270704	0.225345	0.460688	0.416066	0.384446	0.3778	0.403918	0.868485	0.000560478	0.235703	0.69786	0.354195	0.941453	1.70491e-09	0.0573694	0.72681	0.0966474	0.504775	0.520684	0.785506	0.620596	0.0277621	0.083995	0.344626	0.136384	0.158448	0.18733
hsa-let-7a-5p	0.860336	0.70791	0.563442	0.468627	0.856755	0.378563	0.594932	0.858121	0.417098	0.743723	0.12322	0.605609	0.7284	0.596794	0.633849	0.464958	0.258361	0.0843986	0.395607	0.758578	0.690328	0.693499	0.211468	0.0198787	0.293039	0.5762	0.446649	0.609603	0.648286	0.644668	0.811311	0.826571	0.00734142	0.430218	0.520578	0.334746	0.305063	0.533139	0.198911	0.156181	0.219584	0.563584	0.546243	0.666107	0.560592	0.177539	0.73844	0.806536	0.684321
hsa-let-7b-3p	0.475578	1.32523e-06	0.647226	0.464558	0.956036	0.386745	0.000462327	0.210068	0.833345	0.898306	0.155257	0.621184	0.937022	0.209795	0.381684	0.810135	0.674318	0.0241773	0.127634	0.124881	0.102022	0.778977	0.794392	0.000340914	0.532441	7.71389e-05	0.0373238	0.0915679	0.19022	0.0389176	0.0308128	0.821503	0.65119	1.12505e-07	0.000832476	0.217703	0.000925413	0.260775	0.0654515	0.0812435	0.960381	0.79163	0.684907	0.752778	0.025341	0.397673	0.324819	0.0653417	0.102225
hsa-let-7b-5p	0.0141113	0.0060913	0.647226	0.579428	0.676436	0.484603	0.614087	0.0385149	0.992519	0.604564	0.0102586	0.646684	0.202768	0.51363	0.609392	0.0977622	0.555681	0.0190101	0.705398	0.974094	0.260396	0.550346	0.000150209	0.00746084	0.11829	0.975742	0.049138	0.424022	0.667703	0.629931	0.0740991	0.970829	5.22678e-07	0.00165729	0.476057	0.555343	0.205958	0.600247	0.141907	0.0580262	0.00685002	0.666623	0.186972	9.948e-06	0.711633	0.713953	0.00141398	0.0919017	0.314754
hsa-let-7c-5p	0.125322	0.0249096	0.426717	0.230265	0.167786	0.964609	0.655835	0.0778188	0.987595	0.152002	0.138021	0.229759	0.216917	0.875372	0.000265373	0.614093	0.91395	0.97842	0.290201	0.852157	0.25706	0.0366391	0.0895873	0.392731	0.630092	0.481062	0.482506	0.718621	0.222006	0.00552405	0.0160778	0.126954	0.671502	0.648375	0.86489	1.26763e-08	0.00117127	0.156087	9.68489e-17	0.807699	0.612284	0.652078	0.419114	0.402461	0.514019	0.172285	0.719314	0.326384	0.205635
hsa-let-7d-3p	0.856057	9.66128e-07	0.466114	0.0221354	0.983895	0.652061	4.26156e-07	0.0563244	0.577835	0.387838	0.0514709	0.40015	0.838796	1.06807e-05	0.169695	0.547192	0.353682	0.236211	0.0846874	0.0281309	0.00967907	0.704974	0.231581	0.275785	0.219559	0.0532507	0.130573	0.00253117	0.0439029	0.375906	0.122178	0.801986	0.037845	7.52953e-06	0.000955973	0.114005	0.00152603	0.379652	0.772932	0.277908	0.484624	0.647023	0.588515	0.0165337	0.00604274	0.31617	0.933658	0.0975985	0.672265
hsa-let-7d-5p	0.946345	0.579175	0.0993238	0.443939	0.643919	0.0245308	6.7569e-05	0.983638	0.189167	0.188977	0.184912	0.288687	0.299756	0.350875	0.308304	0.420804	0.688016	0.0384764	0.0585483	0.765852	0.25706	0.569597	0.00833294	0.3671	0.776339	0.612913	0.133643	0.336875	0.785411	0.993094	0.667019	0.906488	0.000122748	0.000671662	0.676292	0.170502	0.0366415	0.644522	0.0810319	0.492832	0.0219006	0.560985	0.64959	0.554161	0.990864	0.775084	0.971967	0.395311	0.779502
hsa-let-7e-3p	0.0365784	0.00479087	0.931015	0.529028	0.956036	0.769142	0.409362	0.215722	1.69478e-06	0.387418	0.793131	0.854629	0.0758608	0.0237534	0.90109	0.669236	0.930655	0.515858	0.212181	0.335289	0.969752	0.74662	0.853784	0.534836	0.98901	0.0815728	0.846024	0.485128	0.11698	0.876785	0.717663	0.370088	0.652597	0.299358	0.331344	0.158559	0.333053	0.7654	0.593948	0.261354	0.42871	0.22206	0.38777	0.005476	0.956365	0.56429	0.434179	0.011331	0.668057
hsa-let-7e-5p	0.229989	0.0636831	0.729447	0.878839	0.824119	0.440153	0.465478	0.429116	0.653984	0.984251	0.662245	0.6171	0.501466	0.0900201	0.467921	0.795236	0.96438	0.981512	0.966602	0.934911	0.00950388	0.392956	0.972899	0.223699	0.700739	0.716192	0.733136	0.434447	0.404518	0.0439656	0.0445233	0.589159	0.35064	0.0008283	0.15735	0.868531	0.0328759	0.770842	0.425777	0.975631	0.780712	0.995956	0.912275	0.149878	0.0115772	0.597681	0.214449	0.00494791	0.00108099
hsa-let-7f-1-3p	0.0718832	0.195373	0.91329	0.602316	0.0120083	0.87283	0.679456	0.619881	0.752715	0.847983	0.12322	0.97479	0.526839	0.970755	0.464011	0.925837	0.437451	0.00569917	0.889118	0.898427	0.469696	0.740729	0.70725	0.401207	0.932037	7.71389e-05	0.00139826	0.633486	0.408641	0.0100522	0.00175409	0.000789675	0.10684	0.000669202	0.96158	0.024537	0.0170848	4.29876e-06	0.000595523	0.0864076	0.571965	0.818216	0.83037	0.00175977	0.861646	0.162899	0.560024	0.317275	0.735385
hsa-let-7f-2-3p	0.269464	0.0373465	0.990089	0.800893	0.592116	0.819167	0.483274	0.329521	0.424879	0.883724	0.0580008	0.758692	0.957428	0.000451319	0.50683	0.397006	0.36861	0.872931	0.631478	0.39937	0.00111643	0.953648	0.945959	0.132518	0.0868813	0.0235245	0.418897	0.10827	0.000265119	0.137416	0.845539	0.994601	0.125356	3.75053e-09	0.000237244	0.0178286	0.00442736	0.576977	0.724016	0.26633	0.920488	0.811074	0.911612	0.0181571	0.00288432	0.480398	0.0686371	0.37974	0.689017
hsa-let-7f-5p	0.143897	0.104078	0.0462922	2.63191e-05	0.0800632	0.0671913	0.224911	0.0316571	0.185691	1.44356e-06	0.326487	4.27304e-05	0.40523	0.241952	1.35348e-05	0.0332373	0.00302012	0.394758	0.0217465	0.0903938	0.195027	0.0366391	5.16384e-05	0.0845559	0.74138	0.0298187	0.000261478	0.962891	0.963027	0.468254	0.000163864	0.0505076	0.0356491	0.424521	0.79268	0.851392	0.0683987	0.0483371	0.999455	0.342003	0.00019668	0.153854	0.0981853	0.0350844	0.0932897	0.00437247	0.00492168	0.0653417	0.755418
hsa-let-7f-5p	0.0736826	0.000431156	0.24492	0.0430684	0.752476	0.00156715	0.000292372	2.43076e-05	0.375759	0.418405	4.84537e-06	0.180421	0.000297794	0.196655	0.181564	0.230524	0.493935	0.0169501	0.904261	0.839469	0.951267	0.674805	0.00528039	0.020645	0.000663568	0.554932	0.0349735	0.0132651	0.98998	0.00330785	0.00482544	0.663565	6.68768e-06	2.93217e-05	0.243854	0.00976229	0.396635	0.0467609	0.000800974	0.853817	0.00800758	0.925072	0.224169	0.049754	0.876283	0.00180194	0.963443	0.48386	0.00957958
hsa-let-7g-3p	0.475578	1.36302e-11	0.24697	0.825972	0.00732094	0.00616462	0.612688	0.750717	0.429699	0.606871	0.605873	0.769486	0.941524	0.950163	0.763926	0.591188	0.362687	0.9678	0.0117092	8.22093e-16	6.162e-06	0.0040603	0.879863	0.551276	0.674889	0.130314	0.368348	0.693153	0.593588	7.80921e-07	0.974945	0.672152	0.850116	0.158352	0.633905	0.548366	0.182078	7.03222e-07	0.352071	0.270791	0.859119	0.0243136	0.64959	2.09525e-08	0.918012	0.37321	0.000179391	0.00139684	0.00111472
hsa-let-7g-5p	0.000745982	0.363611	0.571981	0.000373169	0.0139082	0.00633546	0.0272837	0.312991	0.359035	0.590346	0.608003	0.335276	0.237434	0.928336	0.660093	0.479666	0.765179	0.261581	0.835286	0.0350967	0.0480905	0.238828	0.276376	0.0405018	0.932037	0.0561705	0.000279943	0.362839	0.994979	0.104712	0.446215	0.0862467	7.96605e-07	0.451336	0.616846	0.531669	0.552869	0.966257	0.45313	0.0093741	0.60371	0.79163	0.46185	0.0705564	0.728827	0.0218456	0.00368547	0.370562	0.828245
hsa-let-7i-3p	0.00277462	3.62046e-06	0.112641	0.85206	0.526379	0.973066	4.063e-06	0.00086988	0.354725	0.743723	0.0476747	0.338725	0.216917	3.88775e-06	0.0282442	0.784503	0.711705	0.97842	0.442291	0.487963	7.38814e-06	0.000170261	0.925913	0.986272	0.537087	0.787581	0.335686	0.000726596	0.041882	0.224266	0.000684732	0.0559793	0.0280403	7.41106e-16	5.24424e-05	0.700447	0.00311949	0.0273301	0.288575	0.0523752	0.600043	0.0742477	0.492822	7.20005e-24	0.000919332	0.416176	1.11482e-05	3.70591e-05	0.126864
hsa-let-7i-5p	0.637248	0.161518	0.453984	0.485885	0.387255	0.00883682	0.323181	0.573825	0.194594	0.572404	0.17489	0.838157	0.4105	0.015324	0.950397	0.0528889	0.943113	0.637524	0.859421	0.167445	0.785227	0.952444	0.19567	0.739592	0.953627	0.619003	0.0424057	0.915024	0.624466	0.0637939	0.178526	0.455503	1.89504e-09	0.303576	0.0827351	0.935032	0.0944413	0.241996	0.840626	0.132335	0.0996333	0.596346	0.46185	0.0248339	0.335506	0.660148	0.185644	0.515028	0.336489
hsa-miR-100-3p	0.950872	0.618652	0.969531	0.800893	0.75691	0.964926	0.395912	0.408718	0.738118	0.971946	0.923533	0.988815	0.715409	0.102625	0.90109	0.513144	0.827623	0.326727	0.723788	0.0359092	0.608744	0.917279	0.988011	0.98939	0.203526	0.92917	0.588768	0.904172	0.829062	0.0188384	0.310787	0.821503	0.00467621	0.00133306	0.948507	0.296134	0.911428	0.974439	0.00038079	0.327519	0.920564	0.520177	0.687683	0.954631	0.454688	0.536119	0.995147	1.05106e-10	0.0444069
hsa-miR-100-5p	0.140206	0.0221778	0.032288	0.10197	0.522758	0.973066	0.320729	0.143967	0.641009	0.226339	0.363586	0.0140999	0.0682777	0.195281	0.00103944	0.0237811	0.794583	0.00663667	0.129162	0.647601	0.0847787	0.442353	0.011707	0.00148666	0.0672448	0.170137	0.0634636	0.648911	0.697393	0.160746	0.445125	0.948287	0.000619476	0.517855	0.116917	0.0572056	0.238516	0.726178	0.0649922	0.373235	0.0105691	0.496051	0.0715776	0.961856	0.0109913	0.755412	0.928543	0.515028	0.368085
hsa-miR-101-3p	0.518558	0.00290114	0.0897541	0.902496	0.131864	1.74928e-07	0.0226574	0.0020657	0.00649044	0.795241	0.124424	0.0981775	0.00207461	0.0524323	0.070461	0.09646	0.904827	0.015184	0.164512	6.02573e-05	0.16764	0.0144143	0.0589287	0.0754761	0.00868611	3.56913e-05	4.26058e-13	0.0452379	0.96707	0.000300506	0.00138162	0.161209	6.53016e-06	0.0202232	0.0047265	0.0082066	0.476262	0.212612	0.275529	0.896096	0.87473	0.698269	0.186972	0.00390536	0.0574315	0.454468	0.000130995	0.699556	0.962593
hsa-miR-101-3p	0.173242	0.749899	0.416958	0.294925	0.492615	0.0368356	0.822698	0.207073	0.00159237	0.085528	0.00300654	0.347002	0.759309	0.862403	0.417154	0.00358215	0.186512	0.342131	0.0236241	0.000260781	0.681726	0.866245	0.0171151	0.720472	0.73821	0.000176549	0.00125888	0.894806	0.454995	0.307386	0.288136	0.582597	0.00318366	0.505784	0.26948	0.748059	0.89948	0.521319	0.0456216	0.19291	0.0958219	0.402426	0.0203486	0.133885	0.889433	0.837996	0.933658	0.210491	0.939942
hsa-miR-101-5p	0.22026	0.497006	0.914356	0.947123	0.44856	0.543353	1.6866e-11	0.0969322	0.726156	0.93335	0.548639	0.906957	0.736694	0.681574	0.69421	0.654009	0.825618	0.554121	0.574981	9.58138e-07	0.761565	0.845214	0.598288	0.237656	0.957854	0.110634	3.55616e-06	0.131804	0.439806	0.00150698	0.0945625	0.626424	0.0864325	0.251473	0.840949	0.842879	0.995419	0.311836	0.000298952	0.016672	0.947797	0.669797	0.882403	0.373291	0.96919	0.451211	0.350865	0.650925	0.889616
hsa-miR-103a-3p	0.0543273	0.212413	3.47609e-07	1.62881e-12	0.960907	0.911633	0.000287797	0.0275639	0.156524	0.0856433	0.3321	5.67175e-05	0.545255	0.315556	0.0342504	1.71035e-07	0.0110477	0.00730615	0.00101987	0.00040126	0.524836	0.847232	8.50306e-09	0.576648	0.289915	0.0453804	0.137002	0.546924	0.611027	0.131525	0.735278	0.0549695	0.718236	0.605988	0.202339	0.46405	0.58578	0.551747	0.0200042	0.78738	7.16534e-13	4.76175e-09	2.00003e-06	0.800121	0.276251	0.00016839	0.00119042	0.802737	0.998963
hsa-miR-103a-3p	0.194108	0.00127148	2.96019e-10	2.01664e-08	0.926544	0.830318	0.00386003	0.059867	0.109489	0.000680559	0.364831	2.94499e-05	0.228227	0.000240356	4.40625e-06	1.27255e-05	0.0261847	0.105947	0.00110066	0.0248171	0.362248	0.475247	1.49642e-06	0.925334	0.615539	0.0491344	0.10193	0.142363	0.867778	0.434146	0.0435062	0.0672877	0.87474	0.72591	0.479502	0.0266208	0.395718	0.782399	0.00250976	0.963795	8.0403e-11	1.25555e-08	5.14642e-06	0.807985	0.0960046	0.000344649	0.00368547	0.718562	0.684321
hsa-miR-105-3p	0.0816306	0.41809	0.534721	0.161357	0.437808	0.180258	0.78517	0.0645104	0.429699	0.622172	0.478994	0.436277	0.724611	0.584556	0.640404	0.542755	0.398058	0.389431	0.388377	0.0345576	0.638469	0.602463	0.364744	0.208662	0.190019	0.397107	1.78549e-05	0.336875	0.697393	0.207492	0.270573	0.871366	0.825318	0.0976201	1.55984e-06	0.30279	0.58731	0.945373	0.059913	0.681222	0.272925	0.965187	0.492822	0.725004	0.0339287	0.369313	0.302657	0.969472	0.36058
hsa-miR-105-3p	0.462155	0.321464	0.991181	0.332915	0.87361	0.607818	0.148565	0.826357	0.987595	0.909635	0.560171	0.988815	0.672976	0.836314	0.925277	0.790366	0.827623	0.29498	0.957037	0.0220877	0.404133	0.847232	0.518971	0.472806	0.803627	0.421114	0.744506	0.0838586	0.894861	0.518098	0.927266	0.852468	0.000343451	0.246934	0.850011	0.295203	0.67667	0.130843	0.518445	0.0011549	0.84603	0.785506	0.856887	0.246223	0.95643	0.335956	0.260217	0.48386	0.596515
hsa-miR-105-5p	0.00242594	0.946092	0.930269	0.41138	0.573611	0.48134	3.33071e-13	7.35181e-05	0.849875	0.54416	0.0456354	0.837408	0.431131	0.00454432	0.856811	0.263369	0.046413	0.0021585	0.98256	0.544053	0.469696	0.934212	0.557819	0.185889	0.0592277	0.740068	0.567439	0.989016	0.716382	0.412737	0.331465	0.805004	0.98634	0.616981	0.136441	0.751291	0.523549	0.456319	2.68603e-05	0.411586	0.486639	0.560987	0.775816	0.807411	0.939079	0.441482	0.994075	0.0811085	0.00516533
hsa-miR-105-5p	0.973499	0.00389372	0.969531	0.704254	0.926544	0.741065	0.456342	0.543196	0.159169	0.375551	0.0140507	0.851868	0.774167	0.000523107	0.5532	0.00438867	0.986116	0.116122	0.126933	0.603946	0.745461	0.892858	0.255853	0.820082	1.17534e-07	0.90653	0.722471	0.732813	0.697481	0.655416	0.378477	0.278141	0.0180266	0.622128	0.941453	0.866158	0.0777349	0.0382083	0.732933	0.719584	0.00800758	0.732972	0.0815319	0.260033	0.400068	0.0340203	0.0135243	0.000994766	0.862262
hsa-miR-106a-3p	0.583902	0.773561	0.729447	0.654949	0.537201	0.851015	0.38916	0.278408	0.987595	0.54416	0.280653	0.648096	0.390847	0.059454	0.754316	0.841236	0.443092	0.843454	0.871185	0.912475	0.594868	0.907239	0.740128	0.0001722	0.0227272	0.290959	0.279432	0.505642	0.141283	0.984763	0.527285	0.934363	0.00134376	0.00968037	0.810326	0.333855	0.367297	0.705584	3.96098e-12	0.501322	0.233159	0.785506	0.911612	0.373291	0.422629	0.924325	0.107556	0.699556	0.880254
hsa-miR-106a-5p	0.0896164	0.00817763	0.541938	0.395787	0.565368	2.00973e-07	0.0910897	0.000429036	0.0716077	0.719203	0.0806634	0.48633	0.551572	0.146824	0.300309	0.715528	0.0460325	0.216581	0.0563599	0.00426546	0.145335	0.00327082	0.128856	0.154171	0.521903	0.872778	0.00543832	0.769262	0.853642	0.294133	0.00138162	0.483655	0.0207502	0.246934	0.0041615	0.128746	0.58731	0.42152	0.0249414	0.854606	0.65671	0.813592	0.630887	0.719164	0.887707	0.252614	5.65083e-05	0.00621924	0.0868504
hsa-miR-106b-3p	0.637943	0.366594	0.811384	0.853367	0.867214	0.134925	1.45138e-05	2.00358e-05	0.892037	0.350397	0.0682727	0.843606	0.984173	0.00692155	0.997435	0.52561	0.96438	0.411137	0.683108	0.000326539	0.171457	0.969169	0.27999	0.0121761	3.44463e-05	0.53357	0.00170529	0.10827	0.0885263	7.32262e-08	0.123051	0.956279	0.523982	0.000941492	7.71912e-13	0.21072	0.0153837	0.00244921	0.000856716	0.449366	0.359811	0.592343	0.999439	0.775731	0.00337421	0.31617	0.249083	0.946121	0.0895728
hsa-miR-106b-5p	0.0965257	0.0049865	0.647226	0.0675543	0.60524	0.965607	0.00018103	0.304998	0.839969	0.600674	0.705855	0.896166	0.910777	3.92601e-05	0.597688	0.311302	0.902	0.991695	0.972961	0.370285	0.444857	0.700321	0.00536136	0.0054912	0.0226346	0.622118	0.0257428	0.235493	0.742387	0.498643	0.015773	0.948287	0.0576435	2.40568e-07	0.667535	0.994409	0.33601	0.72169	0.0787869	0.0352353	0.0740655	0.745824	0.654912	0.0215335	0.446052	0.35502	2.6721e-05	0.0586717	0.000688646
hsa-miR-107	0.132201	0.2228	0.0254174	0.309233	0.812419	0.59931	0.0546888	0.176093	0.543577	0.739132	0.941631	0.399614	0.787479	0.000453773	0.159614	0.591188	0.974264	0.670246	0.767602	0.425931	0.689514	0.674434	0.459292	0.80463	0.776091	0.87165	0.971517	0.732664	0.893285	0.519121	0.707788	0.966217	0.113863	0.347793	0.840949	0.383257	0.376865	0.113939	8.66631e-05	0.458048	0.254009	0.798599	0.315522	0.482313	0.280593	0.377319	0.050552	0.115914	0.775805
hsa-miR-10a-3p	0.532084	0.438737	0.863608	0.72082	0.0708408	0.935962	0.705993	0.45696	0.861461	0.811367	0.56374	0.87176	0.984422	0.98461	0.85453	0.822269	0.688957	0.487137	0.500658	0.669624	0.992744	0.957501	0.939067	0.887304	0.680385	0.533695	0.683814	0.806077	0.927146	0.000813208	0.936174	0.619654	0.430166	0.00585088	0.000725321	0.631743	0.727656	0.0256736	0.951463	0.854606	0.614212	0.953427	0.893465	0.0575525	0.327289	0.880681	0.562756	0.983804	0.101538
hsa-miR-10a-5p	0.989282	0.393857	0.223587	0.852109	0.65813	0.220792	0.822959	0.0161792	0.504711	0.967906	0.611642	0.399614	0.415244	0.184012	0.0552351	0.080091	0.922471	0.0225793	0.279433	0.33462	0.866634	0.957501	0.441682	0.614123	0.0741267	0.672797	0.8115	0.71079	0.837634	0.0459807	0.915873	0.906488	0.319452	0.125887	0.00263773	0.935358	3.47874e-05	0.576941	7.33842e-06	0.79973	0.665108	0.560985	0.0820271	0.4648	0.0263999	0.0344159	0.813267	0.25314	0.0444069
hsa-miR-10b-3p	0.00455122	0.0279704	0.544319	0.593234	0.422757	0.531909	0.143972	0.00132916	0.779601	0.633108	0.78279	0.490449	0.283469	0.691672	0.551907	0.368633	0.927799	0.420163	0.0083548	2.30094e-05	0.906396	0.236806	0.472933	0.426503	0.0308709	0.10651	0.571232	0.632665	0.675371	0.771639	0.0388123	0.557001	0.671502	0.607729	0.314521	0.334746	0.929149	0.43767	0.00164316	7.44714e-08	0.571965	0.784013	0.547302	0.929327	0.490219	0.781374	0.0476789	0.989124	0.730876
hsa-miR-10b-5p	0.819499	0.141118	0.0481206	0.00118135	0.889687	0.886971	8.29162e-12	2.15873e-11	0.910009	0.263811	0.178877	0.0402065	0.00678864	2.73647e-07	0.0181748	0.263867	0.0137531	0.00173534	1.38476e-07	0.0663396	0.00465218	5.41403e-06	0.0281112	0.727328	0.00325718	0.00349322	0.00868029	0.0416835	0.837573	0.0686537	3.63966e-07	0.161209	0.000626948	0.156297	4.44478e-06	4.21844e-05	0.0170813	0.798703	0.944758	0.0979129	0.474196	0.0719939	0.0204424	0.872559	0.0917718	2.23142e-07	0.0656052	5.62851e-09	0.0137467
hsa-miR-122-3p	0.500185	0.0423314	0.0666811	5.35381e-05	0.599767	0.542276	0.158517	0.0563244	0.432037	0.00716776	0.269193	0.00135533	0.380378	0.0645234	3.68973e-05	0.00518054	8.10419e-05	0.495614	0.0645914	0.320329	0.168307	0.384171	4.63292e-05	0.00935448	0.33285	0.0430496	0.0497054	0.96043	0.943545	0.97116	0.00217563	0.235703	0.0207502	0.0755799	0.932625	0.616911	0.656734	0.0701848	0.66159	0.000289754	2.53588e-06	0.248284	0.0506285	0.0672611	0.856371	0.0110578	0.000692123	0.0975985	0.971369
hsa-miR-1224-3p	0.6786	0.00067903	0.0444013	0.000150404	0.979101	0.00324582	1.27833e-15	2.50101e-08	0.0749382	0.161964	0.33748	0.0336781	0.00969837	5.17896e-07	0.0241544	0.0116352	3.89636e-06	0.053147	1.26251e-08	0.80395	0.202053	5.41403e-06	0.00224282	0.316854	0.0308709	2.12385e-08	0.00364181	0.272859	0.934381	0.134985	5.56097e-08	0.0664584	1.65416e-11	0.133391	0.000152281	0.00133704	0.180262	0.946968	0.275529	0.0891618	0.00371213	0.0251474	0.0143015	0.949239	0.490219	3.81547e-05	0.0349432	5.43347e-05	0.144704
hsa-miR-1224-5p	0.130316	0.134143	0.930269	0.171654	0.480474	0.0287135	0.00730185	0.463349	0.216302	0.00489004	0.752173	0.739662	0.941524	0.0049794	0.609392	1.78954e-05	0.146062	0.796469	0.0585483	0.00160152	0.345244	0.577933	0.170928	0.787815	0.00989856	0.020735	0.00316625	0.606132	0.713663	0.938079	0.494859	0.821503	0.281302	0.734601	0.250543	0.116104	0.0379136	0.0451524	0.000176743	0.176528	1.17918e-06	0.124924	0.0612965	0.432723	0.0377173	0.0230733	0.208877	0.120572	0.158254
hsa-miR-1225-3p	0.072607	0.424931	0.0349592	0.526042	0.85772	0.015769	1.52796e-05	0.127652	0.169287	0.996439	0.456974	0.215359	0.123956	0.1652	0.0683009	0.402923	0.883694	4.63671e-06	0.0103051	0.2009	0.0945536	0.7916	0.731845	1.69617e-07	0.531363	0.620448	0.000123801	0.510064	0.891859	0.208307	0.0945625	0.957501	0.568979	0.959599	0.251767	0.0675438	0.892259	0.21831	0.138377	0.0634067	0.00469151	0.987483	0.749658	0.0022344	0.977937	0.00412097	5.98799e-08	0.0681487	0.775507
hsa-miR-1225-5p	0.42402	0.00310405	0.00184939	0.213835	0.614906	0.0172765	2.16189e-19	2.52429e-12	0.114754	0.675724	0.575945	0.0837721	1.37492e-05	4.94744e-05	0.0105851	0.523256	0.749688	2.99616e-07	6.20574e-05	0.037628	0.0771189	0.194123	0.1838	0.417751	0.513769	0.0110576	0.000200665	0.00317258	0.879069	0.291337	0.0120755	0.976454	0.000386719	0.58261	0.0047265	0.000101006	0.67667	0.183083	0.840707	0.348144	0.0116153	0.954004	0.674846	0.046162	0.63351	0.234499	0.470924	0.631087	0.417319
hsa-miR-122-5p	0.494673	0.999019	0.939909	0.84463	0.564152	0.932548	0.260887	0.99691	0.902335	0.971946	0.784059	0.815898	0.873447	0.90713	0.887206	0.810135	0.922471	0.434899	0.656037	0.724406	0.60341	0.788451	0.837011	0.297515	0.89626	0.717329	0.817095	0.96043	0.934381	0.273016	0.584748	0.735569	0.869069	0.944881	0.874319	0.611021	0.779539	0.291747	0.868978	0.618542	0.923181	0.954004	0.949172	0.614643	0.960086	0.921745	0.157664	0.942602	0.735385
hsa-miR-1226-3p	0.0972382	0.598219	0.774871	0.433967	0.800935	0.0296755	1.31093e-06	0.00161817	0.69702	0.457907	0.852918	0.848265	0.377522	1.90303e-10	0.834463	0.427777	0.689689	0.133594	0.786807	0.0689745	0.734181	0.731437	0.227748	0.0845559	0.115444	0.701544	0.00338274	0.196556	0.837634	0.216279	0.00449121	0.998873	0.935449	0.908508	0.00262728	3.86323e-07	0.775716	0.494062	0.00265957	0.994242	0.326453	0.698269	0.994664	0.652204	0.00242596	0.767153	0.707996	0.694007	0.243884
hsa-miR-1226-5p	0.0325212	0.138556	0.00115219	0.768147	0.000394849	0.621344	0.666682	0.00206038	0.283129	0.288401	0.101909	0.0159182	0.000678975	0.0342704	0.027037	0.522253	0.902	4.79458e-06	0.187979	1.06678e-05	0.0527412	0.170576	0.668109	6.84852e-05	0.994696	0.223179	0.0016049	0.0788345	0.486809	0.0109161	0.105981	0.626424	0.61896	0.000337096	0.00727648	0.00621776	0.507423	0.0586283	0.0411916	0.0179198	0.0018073	0.930553	0.427883	0.000400811	0.198694	0.159598	0.0135102	0.201938	0.207996
hsa-miR-1227-3p	0.122261	0.414725	0.553189	0.299213	0.187247	0.69075	0.0378707	0.71065	0.926867	0.214583	0.246184	0.72489	0.876565	0.102831	0.308304	0.596796	0.688016	0.937704	0.447024	0.000212245	0.329988	0.765428	0.223123	0.151048	0.398637	0.575929	0.0739528	0.653254	0.857736	0.860335	0.293298	0.972231	0.315731	0.0172649	0.463683	0.09965	0.609289	0.869557	0.159795	0.345894	0.543796	0.520177	0.833526	0.691537	0.687836	0.756345	0.848372	0.660305	0.0537611
hsa-miR-1228-3p	0.263369	0.994157	0.5813	0.161223	0.926544	0.0305427	0.0921703	0.430994	0.443683	0.67974	0.647464	0.588344	0.834431	0.195249	0.776479	0.531874	0.749271	0.554704	0.524768	0.0382516	0.407312	0.955619	0.324573	0.332373	0.442683	0.905852	1.67668e-09	0.0857051	0.927146	0.703445	0.670765	0.983925	0.998238	0.843188	0.767028	0.192716	0.263786	0.16211	0.0289806	0.0189222	0.299236	0.633117	0.511301	0.889796	0.614019	0.217235	0.758181	0.933254	0.649309
hsa-miR-1228-5p	0.873379	0.223891	0.367198	0.0030415	0.196375	0.0671913	4.22516e-22	1.45703e-06	0.283129	0.113725	0.752173	0.323862	0.299756	0.00166252	0.329399	0.0409689	0.563607	0.396205	0.000526624	0.010604	0.237596	0.0969913	0.712896	0.806175	0.0241752	0.000249119	0.000468194	0.0287811	0.994979	0.868485	0.52858	0.735569	0.0235277	0.102316	0.167347	0.0207058	0.642955	0.812006	0.629229	0.24522	0.0485691	0.369345	0.0579978	0.471058	0.0137121	0.000275786	0.489253	0.252644	0.628314
hsa-miR-1229-3p	0.250208	0.00391988	0.210835	0.0157706	0.793063	9.50298e-05	1.0628e-08	9.79162e-09	0.132706	0.683858	0.710842	0.250801	0.281996	0.00257512	0.26808	0.0292126	0.449509	0.109719	3.87599e-05	0.000740251	0.0210694	0.0011791	0.731404	0.280483	0.000294745	5.31893e-05	7.02981e-06	0.0107511	0.976996	0.941085	5.54393e-06	0.183388	0.538469	0.357852	0.0102469	0.0110558	0.595846	0.827642	0.197844	0.16341	0.0995747	0.180829	0.00571502	0.798703	0.00544054	1.08129e-05	0.323177	0.25314	0.428092
hsa-miR-1231	0.000629499	0.893396	0.00177232	2.93339e-06	0.101187	1.38134e-08	2.08377e-23	2.67315e-14	0.0064535	0.000249835	0.0206626	0.00251451	0.00198472	2.57844e-06	0.0621913	4.46494e-06	0.0261847	6.3547e-07	2.35081e-05	3.27264e-19	1.91734e-08	0.00556853	0.0026445	0.299745	2.05338e-14	1.91333e-27	2.0995e-16	7.62421e-10	0.0462064	0.00674163	2.0744e-05	0.0415332	0.999333	0.0306828	4.55664e-07	9.22714e-09	0.0130064	0.0417694	0.188018	9.10494e-13	7.35648e-05	0.00090472	1.46102e-07	2.56885e-05	9.34607e-09	1.04257e-14	0.00222189	0.00271477	0.00420279
hsa-miR-1233-3p	0.66775	0.0975882	0.330671	0.410629	0.0860831	0.181623	4.12253e-06	2.21978e-07	0.0649176	0.69573	0.289677	0.674169	0.415244	0.0041154	0.489861	0.0817302	0.817711	0.0160619	0.000227836	1.60006e-10	0.520176	0.20801	0.963406	0.734201	0.409916	0.0257936	0.00582013	0.818043	0.662607	0.584358	0.154948	0.396392	0.0460926	0.0698737	0.264009	0.096128	0.929416	0.609886	0.0277736	0.918692	0.0158162	0.666143	0.0288948	0.509234	0.68531	0.00344435	0.530932	0.116968	0.684321
hsa-miR-1234-3p	0.946345	0.026341	0.213561	0.00124554	0.743288	4.43632e-05	5.22271e-05	8.46517e-07	0.180641	0.982381	0.751728	0.172643	0.330803	4.81718e-05	0.345499	0.0190314	0.80845	0.0523177	2.35081e-05	0.0652304	0.138179	0.000751543	0.666041	0.973294	0.000161638	1.1653e-05	0.000175514	0.0672659	0.882794	0.906559	0.00195733	0.310838	0.975558	0.3612	0.0476581	0.0122651	0.58731	0.921299	0.360607	0.53856	0.0242122	0.204549	0.0101643	0.735555	0.016387	0.0225075	0.752894	0.989124	0.689017
hsa-miR-1236-3p	0.00527911	0.054539	0.373009	0.00406638	0.738574	0.163436	0.0205537	0.866634	0.770021	0.698891	0.737731	0.528216	0.808252	0.00250192	0.600008	0.249259	0.964308	0.391308	0.00211772	0.0202807	0.0584787	0.700321	0.506798	0.791459	0.00325718	0.000254919	0.311167	0.0417748	0.710985	0.943487	0.164111	0.8839	0.00691258	0.740648	0.167347	0.00106241	0.88699	0.800671	0.718268	0.212995	0.952908	0.617056	0.26248	0.559231	0.95643	0.0590856	0.937809	0.952912	0.771518
hsa-miR-1237-3p	0.8105	0.820561	0.404084	0.00213205	0.995778	0.0206078	0.075976	4.06345e-06	0.524552	0.833973	0.363586	0.304369	0.212723	0.0223028	0.163722	0.353838	0.888542	0.515514	0.0388746	9.36241e-07	0.915241	0.43997	0.559297	0.383647	0.576284	0.000153348	0.0141751	0.02624	0.894861	0.961667	0.699182	0.779267	0.808291	0.833279	0.735972	0.0896597	0.741854	0.50553	0.275529	0.920082	0.18405	0.813592	0.307105	0.197157	0.533646	0.00768591	0.131487	0.679547	0.684321
hsa-miR-1238-3p	0.232374	0.749308	0.867333	0.00627759	0.354117	0.046476	5.80639e-06	0.470063	0.752715	0.306579	0.974678	0.486766	0.705093	4.70103e-05	0.583424	0.00866988	0.863196	0.219273	0.0191935	9.15268e-08	0.0229987	0.0419373	0.212862	0.850406	0.154654	2.72977e-09	1.21926e-05	0.000120074	0.141334	0.761852	0.806675	0.621045	0.000180098	0.0982284	0.79268	0.270718	0.337154	0.970783	0.661086	0.0596369	0.0183333	0.666143	0.0579978	0.852846	0.631309	0.186364	0.631396	0.16378	0.460779
hsa-miR-124-3p	0.000618241	0.0167447	0.0257386	0.0134455	0.109927	0.907617	1.44939e-07	1.70198e-15	4.62216e-09	0.0125565	0.000118772	0.254566	0.900492	0.963538	0.0417673	0.00332779	9.65149e-05	0.000313683	0.000158262	0.000533194	0.956449	0.907941	0.380548	0.541193	4.31511e-05	0.000254919	0.000238337	0.00276127	0.151956	0.00115847	0.761653	0.451952	0.00800253	0.0302596	7.44282e-06	0.000147082	0.000832953	0.0586283	8.10339e-17	0.0611816	3.12163e-05	0.070011	0.00676017	4.19214e-05	0.614019	0.926499	0.00297839	0.000340114	1.19139e-08
hsa-miR-124-3p	0.0335445	0.954518	0.5813	0.982943	0.10796	0.073454	0.000818832	1.9669e-16	6.84073e-11	0.728678	0.00178825	0.545218	0.958918	0.841279	0.156362	0.120491	0.488185	0.0275819	0.352501	0.321865	0.587624	0.955619	0.958696	0.497839	0.00413443	0.00948336	0.0128861	0.628925	0.183929	0.000425378	0.460866	0.998873	0.441414	0.00410181	0.000222498	0.00891019	0.000365199	0.0503234	1.20236e-10	7.33037e-05	0.0143631	0.666623	0.197176	2.60655e-05	0.569602	0.617497	0.0195141	3.67663e-05	9.5547e-05
hsa-miR-124-3p	0.000629499	0.18437	0.978821	0.825972	0.919416	0.0024105	0.00306394	3.52107e-14	1.46422e-09	0.789289	0.42553	0.924688	0.241575	0.00307925	0.997701	0.0847286	0.466701	0.868497	0.0292242	0.893726	0.139883	0.83026	0.949518	0.787757	0.0930121	0.0330418	0.0851793	0.793135	0.610941	0.0429917	0.406995	0.652778	0.51096	0.6549	0.635597	0.817947	0.721737	0.94784	6.39799e-21	0.00485765	0.0861579	0.813592	0.38777	0.0660412	0.446052	0.112687	0.00297839	1.41283e-09	0.000273537
hsa-miR-124-5p	0.231069	0.00104419	0.021281	0.0225823	0.595883	0.138696	0.000385149	7.49013e-05	0.0434121	0.242021	1.29887e-06	0.0952766	0.0194727	0.853325	0.196278	0.0223288	0.136106	0.0516853	0.644208	0.0203899	0.60341	0.518116	0.00445169	0.021207	0.00103573	0.00627127	3.71891e-25	0.236474	0.686625	0.000150594	0.194412	0.304178	0.00060095	0.000779841	0.000861525	0.237225	0.0841857	0.419696	0.461502	0.0262479	0.0141894	0.273698	0.104682	0.225315	0.0065196	0.000166786	0.0614589	0.970394	0.456828
hsa-miR-124-5p	0.462155	0.00367577	0.787031	0.0430684	0.484041	0.276696	0.246279	0.888701	0.69702	0.321446	0.0124686	0.484573	0.0734473	0.00696166	0.840234	0.0425446	0.55256	0.219977	0.941488	0.00601537	0.338874	0.658131	5.67102e-05	0.000125391	0.000501409	0.0107091	5.41388e-10	0.819185	0.994979	0.00464866	0.200835	0.781556	8.55012e-06	1.95006e-10	0.645102	0.637016	0.834062	0.37338	0.137867	0.0736448	0.00302757	0.26297	0.438306	0.840845	0.990864	0.580288	0.0853297	0.25314	0.246606
hsa-miR-124-5p	0.522617	0.6915	0.763036	0.978939	0.868514	0.179919	0.00112479	0.912989	0.831381	0.869021	0.109667	0.0380179	0.640699	0.101384	0.442707	0.242778	0.991218	0.543678	0.439043	0.151978	0.581237	0.769805	0.598288	0.0988205	0.289915	0.397107	8.55588e-11	0.126238	0.317222	0.144735	0.282727	0.880474	0.718245	0.823108	0.175766	0.543861	0.000545554	0.397567	0.0478165	1.08749e-05	0.87473	0.745824	0.893465	0.714178	0.00442906	0.606326	0.562756	0.564629	0.935372
hsa-miR-125a-3p	0.00200146	0.339766	0.217499	0.0414518	0.331806	0.549477	0.00692081	0.517684	0.540074	0.214759	3.53183e-07	0.312109	0.573019	1.67681e-05	0.43561	0.0189408	0.0996396	0.819646	0.0305233	0.167482	0.000658492	0.704974	0.0298344	0.921644	0.0117268	0.033201	0.209627	0.609603	0.697393	0.198247	0.881256	0.582597	0.0113018	7.1676e-06	0.460753	0.511301	0.128166	0.104611	0.280077	0.0555405	0.0123013	0.35436	0.141907	0.969114	0.00544054	0.00890557	0.174538	0.00125664	0.0020796
hsa-miR-125a-5p	0.00304658	0.00140649	0.0386589	0.00212874	0.042238	0.0202841	0.068076	0.936378	0.00023057	0.19958	0.000227286	0.147859	0.0897145	0.465992	0.117692	0.10628	0.0439241	0.174209	0.202749	0.616489	0.00306856	0.105791	0.0518403	0.052016	0.356013	0.680496	0.0156025	0.00251951	0.686625	0.97116	0.107506	0.011655	8.74842e-08	0.0227633	0.0047265	0.0120764	0.101002	0.0740414	0.0063504	0.000395595	0.800348	0.141359	0.137251	0.0328306	0.2483	0.0443616	0.0642349	0.0379546	0.238559
hsa-miR-125b-1-3p	0.650495	0.00420618	0.663923	0.608025	0.179209	0.592552	0.0586622	0.578911	0.694915	0.819947	0.943029	0.605609	0.47714	0.114816	0.387501	0.939929	0.851751	0.945536	0.478769	0.160758	0.974672	0.506223	0.668109	0.720472	0.96797	0.894167	0.546555	0.153375	0.170558	0.787291	1.54881e-05	0.304296	0.993891	1.49081e-08	0.480519	0.368081	0.00178842	0.794357	0.463211	0.892894	0.9168	0.435773	0.804348	0.759609	0.48212	0.43772	0.100516	0.121924	0.205325
hsa-miR-125b-2-3p	0.0248479	0.377565	0.943879	0.354903	0.0955586	0.664705	2.32223e-08	0.00543077	0.987595	0.700234	0.631033	0.896166	0.838796	9.69642e-06	0.974206	0.325099	0.888056	0.932285	0.579891	0.516048	0.000123139	0.987758	0.322194	0.0157725	0.409419	0.662345	0.00593677	0.13496	0.65452	1.17315e-05	0.392194	0.830357	0.758982	0.000107215	0.133694	0.389781	0.000582302	1.93838e-05	0.266399	0.00111643	0.330871	0.554313	0.620596	0.784844	5.75768e-08	0.148823	0.0114183	0.210285	0.00306434
hsa-miR-125b-5p	0.0932859	0.122669	0.0546987	0.0101643	0.800935	0.49565	0.627774	7.60827e-06	0.845522	0.0162846	0.610202	0.016918	0.0200981	0.920613	0.140595	0.0223288	0.827623	0.0145706	0.0645914	0.0890151	0.873378	0.217805	0.000119201	0.0208691	0.421757	0.00236702	0.00056979	0.923777	0.813315	0.97116	0.0110073	0.634345	0.260658	0.569532	0.282292	0.0230348	0.0603238	0.7654	7.36505e-05	0.489908	5.16181e-06	0.196313	0.00489234	0.515678	0.167691	0.0590856	0.26757	0.784577	0.315863
hsa-miR-125b-5p	0.44843	0.999019	0.673156	0.153712	0.536861	0.196006	0.0378707	0.0290742	0.95546	0.687616	0.941631	0.167381	0.876252	0.571866	0.433645	0.0332373	0.927727	0.00107267	0.133155	0.00378452	0.541519	0.869904	0.0196039	0.767857	0.96797	0.0713528	0.0142858	0.699431	0.963027	0.906559	0.247381	0.650849	0.86824	0.313099	0.115592	0.981045	0.0642512	0.756875	8.80903e-19	0.670886	0.0035063	0.744304	0.0435119	0.735555	0.770385	0.901466	0.0463634	0.92685	0.420198
hsa-miR-126-3p	0.299337	0.98625	0.39056	0.902496	0.864954	0.669612	0.624033	0.201087	0.845522	0.720138	0.80066	0.42763	0.989465	0.0349044	0.416923	0.948661	0.862947	0.210023	0.890937	9.08099e-24	0.373852	0.957501	0.967645	0.336151	0.745923	0.120888	8.30048e-09	0.266954	0.55742	1.92669e-12	0.722336	0.957299	0.104497	0.0352459	0.173602	0.233522	0.0153837	0.100787	0.0121583	0.218255	0.601412	0.798599	0.7057	0.353494	0.179524	0.0343711	0.065852	0.515028	0.894317
hsa-miR-126-5p	0.964822	0.452444	0.350277	0.000211475	0.314763	0.417071	0.186384	0.670512	0.796746	0.0829729	0.940185	0.127299	0.339763	0.0223028	0.294804	0.0360956	0.574621	0.377019	0.172592	0.0252963	0.256182	0.10751	0.00332836	0.878799	0.0113551	0.417892	0.00152091	0.10827	0.538149	0.92889	0.241397	0.468563	0.084239	0.246886	0.60901	0.0299913	0.89948	0.820743	0.121262	0.630014	0.00463158	0.505262	0.326685	0.00242185	0.420259	0.106517	0.796509	0.616632	0.684321
hsa-miR-127-3p	0.13499	0.567274	0.787031	0.878779	0.800935	0.886971	0.59668	0.131384	0.796746	0.971946	0.745174	0.694322	0.911262	0.0536506	0.600008	0.948661	0.970375	0.898679	0.982777	0.000990076	0.44243	0.866245	0.988011	0.038891	0.99253	0.895288	0.976554	0.418826	0.225346	5.6091e-06	0.475827	0.994601	0.570738	0.292333	0.0067894	0.0010464	0.000975203	0.227291	0.0093053	0.708204	0.805379	0.837783	0.863884	0.385388	0.0514426	0.559927	0.139492	0.85086	0.888426
hsa-miR-127-5p	0.645639	0.915938	0.0058265	0.107076	0.758196	3.5971e-05	0.0090522	0.00460389	0.252266	0.65383	2.57354e-06	0.000852571	0.30893	0.0383232	0.000112935	0.60829	0.000539108	0.00185906	8.91648e-06	2.26809e-25	0.00950388	0.196486	0.430404	0.0013901	7.22977e-09	0.0709981	0.0019298	0.996887	0.265412	0.0161045	0.00247258	0.959488	0.786118	0.105608	4.27874e-06	0.0472216	0.0170813	1.12655e-05	0.0166448	0.00569352	0.00887461	0.133039	0.828366	0.0193062	0.0130841	0.0321187	0.748464	0.56552	0.255142
hsa-miR-128-3p	0.372239	2.97663e-05	0.0643994	0.027911	0.826078	0.0686653	2.983e-20	6.44871e-12	0.035637	0.642822	0.0952722	0.0781162	0.00225333	7.67063e-11	0.014355	0.499194	0.253262	0.0138023	3.81715e-06	0.0362902	2.41733e-06	2.0528e-06	0.0301163	0.614611	0.00150664	2.93627e-09	6.86829e-08	0.126342	0.27225	0.00355499	9.2907e-05	0.287823	6.68768e-06	0.102316	6.0699e-09	2.93011e-05	0.120682	0.000577132	0.0506246	0.00749121	0.590071	0.131854	0.0309117	0.0361271	0.00184065	5.00302e-07	0.000289188	5.40017e-07	3.18231e-11
hsa-miR-128-3p	0.0283447	0.584711	0.553189	0.947123	0.961906	0.794913	3.05427e-05	0.711301	0.911803	0.733077	0.804069	0.684884	0.498121	0.0217815	0.950397	0.18911	0.674802	0.539986	0.442291	0.565508	0.541378	0.945577	0.374624	0.739688	0.521602	0.0640417	0.0442043	0.751647	0.683255	0.0505491	0.864116	0.994601	0.993238	1.60253e-09	0.504115	0.700447	0.273562	0.0248164	0.000298952	0.0441522	0.0791455	0.986131	0.624985	0.798703	0.715405	0.886218	0.434882	0.0121763	0.0821816
hsa-miR-129-1-3p	0.121809	0.832843	0.623217	0.572692	0.119348	0.211302	0.0424252	2.01313e-05	0.14917	0.981021	0.635509	0.783652	0.643756	0.47376	0.968787	0.882573	0.897678	0.132339	0.882768	9.32526e-08	0.608744	0.967739	0.952735	0.115045	0.398637	0.612913	0.061999	0.182307	0.686625	0.0370327	0.00175992	0.424087	0.0170209	0.175903	0.172908	0.264187	0.727656	0.0402659	0.00234617	0.00092209	0.593507	0.922441	0.709495	0.269605	0.396834	0.851956	0.924534	0.210491	0.867342
hsa-miR-129-2-3p	0.438735	0.00152034	0.404051	0.557692	0.303927	0.104656	2.66546e-11	1.44916e-05	0.985747	0.590346	1.47689e-05	0.154451	0.931016	0.00371331	0.000760444	0.510085	0.0424863	0.0330675	5.65252e-05	1.84964e-06	1.08681e-05	0.74662	0.518971	0.145785	0.96797	0.389261	0.59221	0.992292	0.171735	0.0289368	0.00546665	0.79244	0.049727	0.0152552	1.34905e-06	0.00278322	0.051358	0.264659	1.39441e-08	0.000537769	0.00185127	0.56717	0.0752687	0.00370765	0.107287	0.679166	0.225884	0.539306	0.668057
hsa-miR-129-5p	0.613715	0.89837	0.88929	0.247716	0.995778	0.964808	2.21923e-07	0.360086	0.929822	0.721235	0.346825	0.821898	0.929482	0.0187072	0.571866	0.31889	0.796249	0.300448	0.229764	0.000200837	0.762022	0.987758	0.242953	0.0283951	0.585812	0.288347	0.142326	0.490248	0.858548	0.312929	0.811311	0.948287	0.00562371	0.0008858	0.700592	0.850907	0.150064	0.95233	2.11077e-17	0.0201459	0.0759747	0.954004	0.57859	0.994656	0.960086	0.756345	0.121042	0.743437	0.888498
hsa-miR-129-5p	0.442466	0.749899	0.745446	0.656971	0.65813	0.973066	0.4176	0.600149	0.968819	0.65383	0.667717	0.925867	0.7594	0.0449592	0.90109	0.572719	0.749688	0.554121	0.957586	6.59265e-08	0.951267	0.693499	0.292197	0.0943899	0.888163	0.619142	0.478402	0.614461	0.155577	0.00887396	0.892327	0.856586	0.00214027	0.726527	0.810326	0.668932	7.10656e-05	0.0296191	1.58447e-06	0.789673	0.735508	0.624878	0.773566	0.844066	0.0118255	0.618433	0.337665	0.365346	0.845717
hsa-miR-130a-3p	0.973169	0.0877536	0.291055	0.647351	0.983895	0.946684	0.226062	0.781665	0.953702	0.850173	0.825938	0.337913	0.757345	0.174001	0.246698	0.311815	0.942521	0.174209	0.655501	0.0314159	0.844366	0.626953	0.373195	0.9408	0.550469	0.968125	0.525607	0.631846	0.821452	0.319686	0.868676	0.805004	0.504879	0.717556	0.345229	0.636376	0.244048	0.758132	0.60749	0.832609	0.564933	0.97243	0.551564	0.88015	0.197985	0.655953	0.486705	0.918609	0.628314
hsa-miR-130a-5p	0.0511388	0.0161999	0.000690458	0.00206849	0.246186	0.524373	0.124128	0.0997947	0.153532	0.643243	5.33556e-06	0.0148035	0.0741853	0.260124	0.000339749	0.0189408	0.0201248	0.0397482	0.0325338	6.52894e-06	0.293144	0.353911	0.000239328	0.360538	0.00355726	0.000315211	8.0744e-07	0.115385	0.00847458	0.0016139	0.000182197	0.269887	0.0319524	0.000287763	0.0148209	3.69554e-05	0.0108456	0.215215	0.00407009	0.939563	0.000785151	0.506929	0.0143015	0.833021	0.0932757	1.27116e-05	0.379272	0.0742337	0.274463
hsa-miR-130b-3p	0.411102	0.241628	0.0382525	2.95093e-05	0.501137	4.38525e-07	0.0703101	0.123711	0.367952	0.00615096	0.235479	6.73386e-05	0.216917	0.379529	9.60748e-05	0.0328207	1.00265e-05	0.242288	0.030934	0.0356043	0.155455	0.404424	8.93802e-06	0.0178479	0.00455204	0.0267896	0.136445	0.0619723	0.182873	0.84702	1.12402e-06	0.375916	0.010501	0.11562	0.612173	0.343041	0.523549	0.311836	0.276921	1.00477e-05	4.95389e-07	0.342007	0.0220786	0.265382	0.105104	0.0137298	0.0123173	0.0403345	0.820797
hsa-miR-130b-5p	0.808181	0.348874	0.643116	0.670517	0.854194	0.221944	0.222688	0.94036	0.810498	0.514118	0.82338	0.407576	0.872775	0.0866804	0.10749	0.763435	0.869813	0.0361236	0.385418	0.0356043	0.951267	0.780669	0.615956	0.00287458	0.0978249	0.341706	0.0407594	0.969712	0.313832	0.702804	0.489674	0.873302	0.758865	0.174186	0.00224454	0.932494	0.0571544	0.0540992	5.37645e-06	0.442097	0.631645	0.624878	0.490888	0.551717	0.1003	0.42514	0.30502	0.85086	0.684321
hsa-miR-132-3p	0.00172999	0.000145511	2.96111e-13	2.69327e-14	0.905901	0.786418	0.382776	0.0378485	0.0214844	0.00409644	0.139504	1.64234e-07	0.59058	0.393867	0.000198939	2.56636e-07	0.0051749	0.00428839	0.000354003	4.13822e-05	0.0162776	0.674532	3.70637e-10	0.280483	0.674975	1.44941e-05	0.00134728	0.13496	0.536936	0.0016152	0.372682	0.0415332	0.644287	0.138349	0.0349135	0.152526	0.133928	0.546398	0.623965	0.775765	8.15418e-14	9.94672e-10	4.15463e-08	0.88015	0.012793	2.89325e-13	0.00751665	0.0115778	0.873966
hsa-miR-132-5p	0.447194	0.301336	0.0931472	0.0344689	0.641569	0.979567	0.899567	0.700334	0.51775	0.200192	0.305377	0.220031	0.999301	0.176637	0.0919598	0.0799861	0.221342	0.15234	0.0702282	0.0382516	0.734181	0.471049	0.0100743	0.00206942	0.00294634	0.512614	0.0839502	0.95649	0.590599	0.909736	0.707788	0.304178	0.0088612	0.712338	0.492659	0.398237	0.237392	0.416406	0.00407009	0.000488283	0.0129491	0.617056	0.249556	0.272554	0.980515	0.0610097	0.050552	0.841632	0.719379
hsa-miR-133a-3p	0.435717	0.00867011	0.0119166	2.23531e-05	0.0266024	0.000364821	0.0017145	0.000338609	0.935566	3.97198e-14	0.00721135	7.49565e-08	0.346074	8.31925e-07	5.45467e-10	1.00336e-12	1.99616e-09	0.963405	0.000456442	4.52883e-05	0.904887	0.380741	1.81951e-06	0.000439259	0.377356	0.121972	0.0289917	0.214092	0.27696	0.413353	0.986107	0.0898886	0.00262323	0.00236526	0.508984	0.0328882	0.616975	0.0123411	1.28144e-06	1.00477e-05	3.76419e-13	0.000186826	2.42989e-09	0.000149144	0.810386	0.12549	0.434179	0.73434	0.223819
hsa-miR-133a-3p	0.104182	0.70791	0.989004	0.859328	0.242442	0.69075	0.00892489	7.9081e-06	0.845522	0.996439	0.447568	0.672988	0.974916	0.147992	0.823363	0.149533	0.131082	0.663344	0.696706	0.0656659	0.666204	0.74662	0.975231	0.105786	0.598699	0.843457	0.867516	0.510064	0.934381	0.876785	0.584748	0.956279	0.294726	0.024872	0.590942	0.0465242	0.393416	0.311836	0.199448	0.807699	0.0373519	0.308143	0.773566	0.431452	0.00074145	0.29135	0.839168	0.902762	0.880727
hsa-miR-133b	0.254255	0.69544	0.969531	0.783515	0.354117	0.45152	0.000575053	4.11681e-05	0.839969	0.803218	0.142601	0.852768	0.857257	0.660062	0.907425	0.549509	0.238272	0.979454	0.683108	0.203936	0.680114	0.885393	0.814148	0.0879141	0.722014	0.672797	0.88426	0.77073	0.753196	0.477634	0.300612	0.988922	0.712293	0.0151664	0.511218	0.113992	0.263786	0.40725	0.126758	0.618542	0.118357	0.22606	0.974857	0.479349	2.75878e-06	0.31617	0.808469	0.797218	0.779502
hsa-miR-134-5p	0.982311	0.708716	0.532628	0.0243794	0.382433	0.276696	0.239329	0.661089	0.735236	0.00132093	0.982343	0.787041	0.615239	0.611631	0.35526	0.129071	0.373629	0.975078	0.258753	0.0342221	0.898492	0.774522	0.159521	0.0232448	0.510539	0.505645	0.703816	0.767945	0.509652	0.00356298	0.260455	0.852468	0.0938802	0.438347	0.0598098	0.734438	0.18852	0.208888	3.54815e-13	0.0128983	0.0224049	0.454147	0.780075	0.952574	0.562073	0.749271	0.700443	0.933254	0.748913
hsa-miR-135a-5p	0.541059	0.000315106	0.779575	0.301231	0.16649	0.527162	0.131327	0.602494	0.575883	0.815337	0.327602	0.843606	0.117411	0.000182404	0.381684	0.450115	0.688957	0.868497	0.767026	3.84763e-09	0.0364744	0.0538831	0.218785	0.0142036	0.377356	0.0783531	0.910317	0.248347	0.666882	8.51665e-06	0.241397	0.376102	0.806945	0.000556651	0.827884	0.481907	0.819369	0.37338	0.102958	0.772098	0.20372	0.953427	0.836688	0.512827	0.038222	0.323792	0.000864462	0.0657122	0.888426
hsa-miR-135a-5p	0.292105	7.00571e-05	2.02966e-07	5.37619e-06	0.888233	0.721502	0.0398359	0.174576	0.401531	0.00708509	0.307228	0.000596482	0.216917	0.000521285	3.83624e-05	0.000897782	0.176669	0.693769	0.0181063	9.65926e-06	0.52678	0.819227	8.50306e-09	0.713934	0.510583	0.0941243	0.497222	0.0873657	0.925918	0.0258199	0.0212785	0.111647	0.970286	0.419318	0.0457526	0.013465	0.12966	0.209533	0.0722768	0.380047	3.11546e-07	2.96639e-06	6.58599e-05	0.81936	0.0218132	0.00412097	0.00356105	0.56552	0.735385
hsa-miR-135b-3p	0.0548004	0.584711	0.234257	0.0113866	0.0771172	0.763429	0.10581	0.00865893	0.320464	0.354382	0.0747984	0.330228	0.399016	0.025431	0.283011	0.421846	0.618641	0.00115108	0.267291	3.59486e-19	0.00116606	0.667269	0.156449	3.58452e-05	0.0779335	0.740068	6.63503e-05	0.0964614	0.126433	0.00010413	0.336535	0.556127	8.0032e-10	0.010965	4.718e-05	0.00721579	0.185302	0.712992	0.0527057	2.20222e-06	0.140613	0.554313	0.408716	0.001059	0.0018347	0.00857231	0.184304	0.0373393	0.00802506
hsa-miR-135b-5p	0.194946	9.66128e-07	0.00924963	0.656971	0.65813	1.12487e-05	1.55313e-33	1.40735e-14	0.0104106	0.790475	0.0234893	0.0415314	1.85376e-06	6.53387e-11	0.00171071	0.465153	0.927727	6.1973e-05	5.44233e-06	6.86134e-16	0.3609	0.0294428	0.000259984	0.0130459	0.0694643	0.00397512	0.000103925	0.000942542	0.77182	0.00330927	9.43915e-08	0.770281	0.0356491	3.33357e-05	5.65561e-05	7.41453e-06	0.00442925	0.0184413	0.944758	0.807699	0.0291342	0.85405	0.49833	0.0277621	0.0708754	0.0112318	0.00212723	0.797218	0.339814
hsa-miR-136-3p	0.106482	0.498403	0.80942	0.658858	0.99533	0.0403204	4.5164e-07	0.00156865	0.197691	0.865209	0.307197	0.835555	0.920024	0.135885	0.929599	0.661304	0.540682	0.876655	0.459479	0.20656	0.248355	0.967394	0.675952	0.597569	0.979983	0.443157	0.109001	0.935576	0.983341	0.00188122	0.599549	0.906488	0.00267946	0.27167	0.889058	0.672689	0.410556	0.681242	0.223547	0.807699	0.211769	0.775881	0.681533	0.889796	0.880539	0.80398	0.634726	0.065031	0.190066
hsa-miR-136-5p	0.49372	0.173414	0.292013	0.0269994	0.794651	0.943696	0.161271	0.788849	0.617814	0.0175733	0.780833	0.0642969	0.759309	0.0559271	0.374809	0.0150517	0.794583	0.20218	0.0108119	0.97881	0.60341	0.570922	0.0366733	0.80463	0.138811	0.445085	0.449436	0.918334	0.81173	0.653937	0.814276	0.424087	0.570738	0.97481	0.302935	0.700447	0.339995	0.909194	0.561963	0.648134	0.00071519	0.1438	0.0309117	0.692002	0.563893	0.026139	0.516818	0.609275	0.934085
hsa-miR-137	0.253602	0.00326887	0.141693	0.0298998	0.868514	0.00729041	1.63045e-19	2.43451e-08	0.860439	0.660557	0.794711	0.168204	0.016164	3.78613e-09	0.249907	0.938318	0.423891	0.394758	2.7629e-05	7.90839e-25	0.00637939	0.0519023	0.0754666	0.814195	0.0202742	5.78839e-08	2.67951e-08	0.00267798	0.236168	0.461595	1.32381e-06	0.801986	4.68677e-17	0.0115227	0.000272208	2.02751e-05	0.0604654	0.222114	0.0843324	0.722121	0.00409946	0.248284	0.198824	0.00515712	0.00668687	0.114541	0.0137291	0.000298218	0.0406454
hsa-miR-138-1-3p	0.432171	0.0192009	0.0177469	0.0111643	0.867214	0.119454	0.98791	0.964908	0.540074	0.00619218	0.490901	0.0908529	0.637628	0.196927	0.0110003	0.00123035	0.206183	0.574396	0.000360434	0.937869	0.632587	0.524562	0.000382557	0.16563	0.99253	0.175416	0.31567	0.889701	0.840741	0.30701	0.0860144	0.603834	0.527248	0.603645	0.542405	0.71016	0.760265	0.948354	9.78234e-05	0.0125748	1.1088e-06	0.284523	0.0270512	0.858189	0.539168	0.511619	0.355916	0.329195	0.684321
hsa-miR-138-2-3p	0.0503634	3.87142e-05	0.208383	0.511996	0.900086	2.78669e-05	0.0315308	0.486389	0.404628	0.425203	0.0428465	0.330228	0.612911	0.448517	0.0283126	0.594059	0.260284	0.643737	0.225003	0.34433	2.41733e-06	0.0011791	0.721452	0.133069	0.392618	0.0194302	0.184631	0.969423	0.879069	1.5005e-07	0.194412	0.0671104	0.0390489	6.33113e-06	0.418724	0.535337	0.845838	3.37173e-06	0.00902513	0.132335	0.766258	0.22206	0.747422	0.00341985	0.614019	0.568943	4.51727e-05	0.016763	0.417319
hsa-miR-138-5p	0.462155	0.0095831	0.59274	0.290214	0.109765	0.018572	3.90833e-08	0.0390607	0.134347	0.743723	0.000738616	0.769486	0.325572	0.025431	0.48806	0.908996	0.544476	0.888613	0.866956	1.0105e-05	0.149452	0.381061	0.952735	0.0649901	0.120588	0.112636	0.0442043	0.0135734	0.44533	0.239151	0.19762	0.603834	0.83338	0.000128416	0.406654	5.18419e-05	0.0135813	0.8993	0.000143226	0.000676247	0.910448	0.785506	0.794549	0.140335	0.889433	0.186494	0.15041	0.0185766	0.578289
hsa-miR-138-5p	0.146755	0.207504	0.641412	0.216758	0.127262	0.0029643	2.11236e-08	0.00132268	0.434523	0.499574	0.385994	0.683273	0.920024	0.118874	0.950397	0.28489	0.964308	0.461995	0.867734	4.73845e-09	0.654383	0.592587	0.0325869	0.497839	0.86207	0.420889	0.0008506	0.819185	0.945248	0.823934	0.000528827	0.0739805	0.22942	0.0571708	0.284527	0.114541	0.808951	0.133343	0.00520112	0.112033	0.109548	0.79163	0.709495	9.27181e-07	0.987848	0.69687	0.938659	0.235186	0.352415
hsa-miR-139-3p	0.973169	0.036772	0.627703	0.14014	0.405608	0.00087105	0.692235	0.00282231	0.723688	0.699996	0.914262	0.793179	0.143011	0.548304	0.856811	0.995416	0.495286	0.888274	0.280868	0.236389	0.937074	0.49773	0.44082	0.170826	0.87977	0.975742	5.61166e-06	0.858542	0.21478	0.699085	0.602714	0.781556	0.306009	0.789686	0.75891	0.381581	0.212312	0.859658	0.35544	0.975631	0.952908	0.585303	0.974857	5.3481e-10	0.729903	0.895168	0.694379	0.000292937	0.87329
hsa-miR-139-5p	0.967982	1.30661e-09	0.307249	0.958379	0.00731605	0.662631	0.625763	0.697822	0.0897704	0.992801	0.794711	0.821898	0.615239	0.200069	0.709902	0.970394	0.565154	0.79354	0.22472	0.331585	0.250893	0.000446817	0.985891	1.34511e-05	0.968888	0.753571	0.00929728	0.57601	0.963027	0.584977	0.422699	0.247359	0.034745	0.000200853	0.352086	0.775825	0.687968	0.313639	0.906126	0.985751	0.929729	0.0974307	0.83037	0.353494	0.0160863	0.69687	0.326255	0.0619568	0.237431
hsa-miR-1-3p	0.0238517	0.0321402	0.24528	0.00815335	0.526379	0.552765	0.120953	0.0369157	0.101719	0.484768	0.696853	0.262422	0.705093	0.957638	0.35526	0.121928	0.261304	0.102988	0.214114	3.95393e-08	0.250893	0.31571	0.22464	0.908542	0.776091	0.274891	4.18089e-06	0.96043	0.587307	0.0185794	0.286924	0.670617	0.143335	0.435856	0.217547	0.0314507	0.176488	0.812006	0.655669	0.98631	0.0738573	0.56717	0.322351	0.963148	0.335506	0.0261983	0.147692	0.630988	0.612942
hsa-miR-1-3p	0.269747	2.02886e-06	0.984423	0.417391	0.985035	0.321802	7.60927e-05	0.0390607	0.432037	0.509979	0.220668	0.960924	0.993705	0.286721	0.24494	0.982288	0.970375	0.527315	0.329306	3.60035e-06	0.195027	0.19915	0.634862	0.0779633	0.00450605	0.870164	0.00042984	0.492539	0.330121	0.0034073	0.0759784	0.734532	0.161006	0.00538179	0.0262824	0.00106241	0.0456958	0.0754942	4.49371e-05	0.187684	0.371085	0.759483	0.489019	0.621297	0.417503	0.936752	0.888682	0.464336	0.339814
hsa-miR-140-3p	0.0849502	5.78077e-07	0.367198	0.828183	0.086085	0.350472	0.198714	0.0123536	0.0421015	0.891492	0.862268	0.937334	0.405627	0.00437668	0.48806	0.827398	0.91633	0.787707	0.299869	0.682097	0.234124	0.000140978	0.643226	0.505172	0.666786	0.976278	0.31567	0.96043	0.543935	0.608818	0.23135	0.136556	0.706366	7.07646e-10	0.142709	0.981676	0.89948	0.969641	0.426087	0.561226	0.454258	0.250967	0.868946	1.58422e-05	0.111937	0.715155	0.00246024	0.0657122	0.193938
hsa-miR-140-5p	0.500641	0.0696573	0.499393	0.0615446	0.129572	0.840464	1.99744e-05	0.964908	0.925096	0.0535469	0.608003	0.541667	0.677969	0.166357	0.581147	0.116669	0.498962	0.913588	0.314515	1.23611e-06	0.717181	0.847232	0.157055	0.0100662	0.601333	0.614137	0.751784	0.793135	0.338349	0.653693	0.584748	0.880474	0.0113815	0.271709	0.520578	0.368081	0.182078	0.114068	0.19566	0.789673	0.0413207	0.853875	0.839961	0.417415	0.845611	0.593091	0.263092	0.34603	0.465029
hsa-miR-141-3p	0.194108	0.0018527	0.000690458	0.0999905	0.794566	0.769142	0.311255	0.577136	0.285298	0.0729013	0.780833	0.0336781	0.578131	0.00909906	0.0521328	0.11437	0.645613	0.0981448	0.0255252	0.245222	0.594868	0.457421	0.015422	0.390614	0.0601095	0.66449	0.277639	0.935576	0.368476	0.531564	0.23135	0.304178	0.762046	0.156297	0.840949	0.771185	0.727656	0.893778	0.220146	0.263932	0.000661474	0.986322	0.0505994	0.937471	0.798623	0.12549	0.0374617	0.29533	0.877645
hsa-miR-141-5p	0.000252019	0.115537	0.621081	0.46991	0.0627759	0.932548	1.46477e-05	0.000818369	0.00754172	0.946302	0.675998	0.815898	0.843035	0.00607935	0.417154	0.72456	0.922471	0.808673	0.986564	1.04311e-06	0.00935293	0.674439	0.656896	0.0182868	0.42233	0.669205	0.572204	0.952495	0.538716	0.719095	0.0947673	0.735569	0.239012	0.00183143	0.172237	0.931262	0.0713143	2.90315e-06	0.964374	0.866079	0.842518	0.964383	0.908211	0.536639	0.0159329	0.445914	0.0521045	0.748373	0.0020078
hsa-miR-142-3p	0.194108	0.41492	0.0261449	0.0165743	0.568364	0.662631	0.564266	2.44365e-05	0.283129	0.200192	7.98972e-07	0.109976	5.2256e-06	0.826244	0.139874	0.0328207	0.0453931	0.852026	0.22472	0.00172587	0.190767	0.402287	0.00641703	0.711842	0.607856	0.00187517	0.000531247	0.306271	0.894861	0.00856491	0.241397	0.801986	0.555418	0.418209	0.1495	0.00990515	0.134546	0.0306398	0.350302	0.176528	0.0817357	0.141359	0.0536926	0.601133	0.146239	0.0116395	0.409421	0.497141	0.357388
hsa-miR-142-5p	0.462155	0.63285	0.671035	0.517388	0.537201	0.824906	0.206207	0.94036	0.69702	0.896762	0.832756	0.837408	0.840398	0.602837	0.744011	0.544216	0.819726	0.504895	0.793355	0.574938	0.866341	0.48491	0.55361	0.571733	0.921369	0.589353	0.792918	0.493716	0.853789	0.665386	0.425237	0.8839	0.94894	0.251473	0.792829	0.506164	0.87268	0.461445	1.82255e-06	0.930888	0.544263	0.954004	0.567777	0.390091	0.563364	0.36934	0.82206	0.880858	0.440025
hsa-miR-143-5p	0.769043	0.936975	0.233143	0.0026485	0.79329	0.000242441	4.48057e-14	0.176093	0.297981	0.0797976	0.236055	0.00816902	0.578131	0.815056	0.0021509	0.001126	0.00100678	0.377019	0.280868	0.216941	0.430118	0.524816	0.000411081	0.336151	0.230662	0.274891	0.163944	0.633095	0.417947	0.843426	0.0131512	0.511138	0.0422713	0.145226	0.658223	0.878802	0.451318	0.150896	1.63681e-05	0.002387	1.47625e-06	0.617056	0.408895	0.162535	0.206152	0.0166246	0.0115573	0.0440907	0.894317
hsa-miR-144-3p	0.00200146	0.958495	0.28341	0.681127	0.000232806	0.0578102	0.000572405	2.93655e-05	1.12227e-05	0.683858	0.000158361	0.528216	0.0774272	0.439129	0.487526	0.356361	0.974264	0.00212824	0.274409	8.65384e-05	0.197991	0.998567	0.304633	0.0327812	0.606754	0.0012898	0.000610313	0.61451	0.182873	2.44821e-05	0.0142201	0.959488	0.00691258	0.177341	3.53521e-06	0.0085587	0.00053675	0.000480659	0.0833167	0.0917809	0.266055	0.788325	0.237536	0.000856105	0.622547	0.514842	0.0586131	0.860141	0.0895728
hsa-miR-144-5p	0.934094	0.822235	0.74234	0.585416	0.629573	4.40229e-06	0.0431139	0.626605	0.972231	0.69573	0.914262	0.127732	0.908511	0.419398	0.662797	0.68873	0.909122	0.843454	0.986564	0.456032	0.653382	0.83026	0.46923	0.580363	0.833281	0.54317	0.657897	0.468155	0.613263	0.320954	0.248112	0.8839	0.848722	0.862436	0.284489	0.538661	2.32043e-05	0.00617508	0.00133344	0.0755429	0.735508	0.995325	0.894737	0.157133	0.116528	0.614123	0.0506288	0.952912	0.791102
hsa-miR-145-3p	0.671717	0.185399	0.0761084	0.0208757	0.919416	0.887916	0.258959	0.938507	0.432603	0.196827	0.434774	0.000454144	0.838796	0.102586	4.81577e-06	0.0328207	0.000911357	0.75935	0.0157734	0.568733	0.608744	0.416081	0.0233486	0.426503	0.0649563	0.173355	0.956835	0.0183914	0.151956	0.464806	0.0388123	0.202673	0.00180994	0.000127029	0.941453	0.935358	0.00863522	0.0237001	1.08158e-09	0.86762	0.00446074	0.518329	0.284896	0.976132	0.381515	0.0349953	0.0156024	0.16912	0.684321
hsa-miR-145-5p	0.0666821	0.0215346	0.869686	0.52751	0.71402	0.0585527	0.789792	0.475079	0.648836	0.61606	0.00496792	0.880012	0.339674	0.150856	0.388246	0.520543	0.54523	0.00427944	0.878969	0.000322971	0.0506345	0.610309	0.0753517	0.809018	0.969718	0.00336473	0.782925	0.865297	0.434349	0.553326	0.761653	0.664665	0.89629	0.528055	0.819383	0.086405	0.0969872	0.925163	3.77669e-09	0.0613265	0.665108	0.876441	0.812846	0.643111	0.96919	0.556155	0.933658	0.0151223	0.203175
hsa-miR-146a-3p	0.0676212	0.232011	0.00798209	0.000282738	0.428291	0.802823	0.00960295	2.53437e-05	0.182421	0.173518	0.00205219	0.103651	1.03473e-06	0.0032067	0.308304	0.0258796	0.362424	0.0424537	0.0374988	0.000214888	0.181326	0.658131	1.26659e-05	0.038891	0.224911	0.039576	2.72354e-08	0.0278447	0.646087	7.16621e-05	0.267676	0.931548	0.00482908	0.147839	0.0313774	7.24689e-07	0.12966	0.572399	0.461502	0.0209877	5.23698e-06	0.22206	0.101626	0.466682	0.268656	0.0604104	0.252421	0.535988	4.00955e-05
hsa-miR-146a-5p	0.710983	0.497277	0.189349	0.859328	0.240021	0.756325	0.863595	0.578911	0.655407	0.897496	0.751728	0.3994	0.949419	0.00134265	0.00140646	0.0719862	0.689689	0.0248807	0.180977	5.20975e-20	0.685201	0.905263	0.557819	0.988428	0.845022	0.963305	0.362797	0.253103	0.823867	0.850969	0.599681	0.940227	0.728053	0.0635178	0.248036	0.0100062	0.000925413	0.215215	7.95984e-21	0.156181	0.0676052	0.589036	0.279039	0.949239	0.721597	0.247681	0.00454139	0.960824	0.578429
hsa-miR-146b-3p	0.22026	0.092769	4.02733e-06	1.12432e-07	0.135082	0.696309	0.246279	3.76793e-09	0.142565	0.000121768	0.00122595	0.00226802	1.39056e-06	0.579395	2.9943e-05	1.59156e-07	1.00265e-05	0.00403197	7.38649e-06	0.0219036	0.131891	0.139883	1.47022e-06	0.0116889	0.000109775	0.000636225	0.171888	0.613414	0.894861	0.000382704	0.0698802	0.152332	0.133889	0.11192	0.840949	0.000582278	0.656734	0.825452	0.00122447	0.00441252	1.8724e-10	0.00656777	6.56948e-05	0.691537	0.692253	2.86042e-06	0.380843	0.185158	0.247888
hsa-miR-146b-5p	0.527611	0.00395247	0.0464647	0.85117	0.33455	0.0217881	0.431741	0.0147348	0.987595	0.161964	0.0846131	0.00938195	0.012323	0.209663	0.0352812	0.000235113	0.897177	0.00775784	0.920435	1.41656e-07	0.0847787	0.417196	0.0403823	0.573339	0.607856	0.441475	0.475869	0.443033	0.00149771	0.000108488	0.378477	0.292559	0.464861	7.80812e-05	0.993887	0.426516	0.00349716	0.822635	0.0325981	0.332124	0.0138655	0.925072	0.137251	0.0901378	0.0911946	0.754951	0.970834	0.138907	0.873966
hsa-miR-147a	0.275593	0.461294	0.360126	0.130043	0.534744	2.66252e-05	0.0312867	0.000259809	0.00319522	0.658257	0.00240734	0.430911	0.0313519	0.296156	0.798697	0.596249	0.688016	0.0813411	0.799404	0.000586023	0.866634	0.353911	0.125898	0.340879	0.000126403	0.413377	3.82147e-08	0.168577	0.530441	1.57617e-12	6.49381e-05	0.391293	0.278898	8.32248e-06	0.00926493	0.0973592	0.369089	0.00117039	0.309303	0.727591	0.20826	0.642728	0.511994	0.0032433	0.615463	0.0137298	0.579969	0.610089	0.0801924
hsa-miR-147b	0.274369	0.092769	0.067995	0.0384028	0.091477	0.0052252	0.000102721	0.00526428	0.774446	3.22474e-11	0.237218	3.54024e-05	0.993705	0.114719	1.70875e-06	3.32078e-11	0.00142401	0.684672	0.0197778	0.0521044	0.999959	0.847232	1.47756e-06	0.021207	0.576284	0.128002	0.930809	0.10827	0.538512	0.909736	0.53561	0.00283406	0.000979633	0.178894	0.168807	0.000112077	0.147752	0.63254	0.000261174	1.39888e-08	7.19595e-10	0.123184	1.15526e-06	0.00515712	0.713894	0.0590856	0.225884	0.797218	0.0588309
hsa-miR-148a-3p	0.749357	0.153833	0.170041	0.585416	0.867214	0.000457828	0.00201728	0.482998	0.487664	0.0133703	0.00627516	0.0101995	0.723988	6.39482e-06	4.23932e-06	0.424094	0.299804	0.696149	0.133278	0.927033	0.430118	0.571033	0.441682	0.479348	0.297069	0.625779	0.0969302	0.0122481	0.000288541	0.991194	0.000208891	0.106055	0.974657	9.22909e-06	0.253373	0.700447	0.89948	0.799264	0.127999	0.000182852	0.631645	0.320833	0.0825515	0.0107056	0.0857856	0.577524	0.00140226	0.415385	0.970239
hsa-miR-148a-5p	0.598144	0.124595	0.572156	0.825972	0.803756	0.0525151	1.06672e-09	0.00296177	0.987595	0.605928	0.00879634	0.486766	0.467838	0.0179723	0.267582	0.908996	0.714769	0.272708	0.36181	1.81909e-05	0.126729	0.686827	0.904178	0.197692	1.18428e-07	0.660126	0.0450993	0.00113619	0.0129683	5.93269e-07	0.165787	0.934363	0.315829	0.000779485	1.77596e-13	0.0584984	0.0152034	0.000406718	0.464999	0.0282832	0.9168	0.925072	0.427883	0.421298	0.000461719	0.655953	0.179143	0.816892	0.032169
hsa-miR-148b-3p	0.137782	0.214313	0.0164753	1.90934e-05	0.800935	0.97866	0.811973	0.861627	0.577697	0.173518	0.860102	0.0787717	0.786061	0.275203	0.0239435	0.0124655	0.689689	0.496017	0.0196846	0.000880845	0.66381	0.966735	0.000741691	0.436529	0.0855193	0.963305	0.285733	0.865415	0.538149	0.468234	0.715185	0.550167	0.161006	0.514399	0.348444	0.148649	0.327294	0.819948	0.000486046	0.697629	1.59243e-05	0.0300508	0.075965	0.769959	0.281946	0.00864303	0.969989	0.0309991	0.922795
hsa-miR-148b-5p	2.3796e-08	0.822235	0.622693	0.375904	0.00290615	0.00014823	0.000203779	0.335408	0.094441	0.743723	0.780833	0.956174	0.767942	0.0759188	0.824788	0.846236	0.96438	0.191079	0.913307	0.565508	0.0538392	0.740729	0.668616	0.381217	0.12106	0.196562	7.25444e-09	0.397793	0.281895	0.541429	0.0912341	0.876223	0.0101375	0.0135958	0.0011438	0.0401413	0.154775	0.55948	1.59093e-06	0.000728475	0.918316	0.835083	0.986476	0.450022	0.107126	0.464622	0.091571	0.064749	9.27724e-05
hsa-miR-149-3p	7.29904e-05	0.849571	0.930269	0.657969	0.943942	0.887916	0.0774617	0.771012	0.0147991	0.835999	0.794711	0.679284	0.989465	0.643248	0.927814	0.779947	0.930609	0.444742	0.895824	0.090835	0.499009	0.432453	0.647522	0.947754	0.513769	0.0370285	0.343551	0.409164	0.968628	0.602872	0.298153	0.58001	0.643335	0.417933	0.810326	0.850907	0.83344	0.720525	0.308646	0.839934	0.0390265	0.953427	0.997848	0.660739	0.890386	0.730463	0.994075	0.474995	0.873966
hsa-miR-149-5p	0.871565	0.00368206	0.0217325	0.885412	0.417977	0.000615157	2.34372e-06	3.43527e-08	0.000103103	0.394604	0.124424	0.0217912	9.45234e-05	0.00190895	0.0418914	0.0084108	0.97905	7.43235e-13	0.117124	0.110031	8.13912e-05	0.0419373	0.12813	0.266447	0.171208	0.116458	0.0880914	0.000147894	0.12758	0.00108755	0.0125723	0.355875	1.01998e-05	0.106515	0.000961727	7.80392e-07	0.805885	0.176153	0.337403	0.296601	0.325108	0.554021	0.209085	0.00321573	0.241853	0.046927	2.17467e-05	9.94481e-06	0.959011
hsa-miR-150-3p	0.007153	0.0705778	0.897043	0.0198053	0.537201	0.0912344	0.01682	0.172925	0.925096	0.682265	0.108489	0.519547	0.077953	0.422645	0.88077	0.0719862	0.574621	0.322485	0.0148892	0.000143754	0.541519	0.326283	0.0555802	0.400367	0.252621	0.106583	0.0710905	0.613102	0.704936	4.0238e-05	0.00512977	0.575152	0.405033	0.36052	2.16303e-05	0.0085033	0.0704601	0.418598	1.65513e-07	1.0443e-10	0.00144783	0.554313	0.380348	0.872559	0.115888	0.729949	0.102749	0.848041	0.775507
hsa-miR-150-5p	0.643986	0.117089	0.716069	0.825972	0.00745322	0.321282	0.304664	0.788849	0.815471	0.942378	0.266884	0.991648	0.6081	0.0741688	0.567825	0.762358	0.53936	0.293465	0.655969	0.233444	0.769974	0.366354	0.983881	0.467155	0.196451	0.870228	0.64253	0.112086	0.184484	0.124579	0.512805	0.972956	0.87474	0.142799	0.93447	0.775825	0.0153837	0.519733	1.29127e-05	0.605529	0.703765	0.689673	0.953083	0.512398	0.843522	0.52223	0.875275	0.624016	0.25329
hsa-miR-151a-3p	0.234512	0.974399	0.0607177	0.00113186	0.513023	0.0131317	0.4176	0.0208681	7.55711e-08	0.0248194	0.219639	0.312109	0.759309	0.175385	0.38131	0.00103022	0.000466694	0.00041777	0.0322845	0.0171519	0.0184507	0.955619	0.0013809	0.478613	0.57465	0.0470333	0.0908127	0.0254057	0.809134	0.0774782	0.235989	0.735569	0.000343451	0.132375	0.231708	0.668932	0.67667	0.335147	0.13109	0.941918	2.26234e-10	0.225314	0.0203492	0.187204	0.101289	0.00816628	0.0518978	0.662356	0.339814
hsa-miR-151a-5p	2.27788e-06	0.556339	0.553189	0.0971729	0.667461	0.656109	0.112291	0.145804	0.863366	0.38699	0.15859	0.552287	0.215728	2.15741e-08	0.871993	0.112761	0.447737	0.202907	0.0251163	0.267285	0.81934	0.7916	0.0935013	0.0208691	0.294259	0.0258049	0.12533	0.88382	0.753196	0.0411531	0.094844	0.876223	0.393243	9.09146e-06	0.0885298	0.09965	0.1598	0.763998	0.00399697	9.51075e-15	0.00600206	0.698269	0.620006	0.385388	0.237596	0.321216	0.0161	0.348966	0.231459
hsa-miR-152-3p	0.000364086	0.0178869	0.62361	0.672177	0.0395717	0.000603208	0.00583479	0.858515	0.00091858	0.947941	0.0345326	0.815898	0.212723	0.00193275	0.30592	0.872031	0.0585549	0.102988	0.908209	0.123659	0.0361954	0.239354	0.963406	0.941688	0.510583	0.0550916	0.115324	0.613667	0.117491	0.461595	9.14681e-08	0.128868	0.0871189	0.0413718	0.00236388	0.192379	0.691872	0.925163	0.356102	0.116168	0.860118	0.425025	0.601905	0.0569332	0.112992	0.363982	0.848372	0.00120023	0.53465
hsa-miR-153-3p	0.52037	0.00130674	0.0405883	0.0165263	0.434615	0.0867076	3.92688e-11	0.0205792	0.0883807	0.65383	0.0131091	0.166988	0.0274469	6.79272e-12	0.288543	0.767115	0.00538802	0.00466993	2.18648e-05	0.00447011	0.00496384	0.0040603	0.176385	0.806175	0.00413541	0.125018	0.000107583	0.0401406	0.137437	0.134953	0.0865744	0.453209	2.05851e-09	0.0815126	1.89762e-05	0.00281233	0.000745686	0.171076	0.00195584	0.853817	0.926497	0.544356	0.317235	0.57505	0.554562	0.00655255	4.65078e-05	5.71606e-09	1.51477e-05
hsa-miR-153-3p	0.203435	0.00201107	0.114895	0.0294387	0.824119	0.578113	0.00015469	0.624359	0.815471	0.906967	0.0448525	0.172667	0.554416	0.000635511	0.143601	0.479666	0.010501	0.0132534	0.000227836	0.140579	0.00462881	0.132393	0.316251	0.021207	0.0234653	0.702442	6.58363e-06	0.219035	0.19022	0.237985	0.015773	0.620809	2.78151e-05	0.0494455	0.0239804	0.0306395	0.0102813	0.335147	0.018576	0.45178	0.589387	0.369345	0.0956137	0.799997	0.582716	0.000120979	3.64795e-05	0.000239402	0.0041822
hsa-miR-154-3p	0.633099	0.0267338	0.143977	0.783515	0.770648	0.907617	0.663986	0.98181	0.947686	0.620708	0.994587	0.34045	0.949419	0.00454432	0.0466565	0.612778	0.786332	0.761934	0.117079	0.0242464	0.929531	0.875886	0.0518403	0.627939	0.590798	0.955716	0.768889	0.732813	0.86137	0.821269	0.933685	0.821503	0.0092161	0.299358	0.919331	0.668932	0.834062	0.551747	0.0269791	0.948526	0.0501268	0.922131	0.709495	0.553042	0.969977	0.943015	0.726451	0.00734674	0.372493
hsa-miR-154-5p	4.7938e-05	0.0879318	1.23647e-09	1.25353e-13	0.99533	0.678476	0.0017145	0.1052	0.252266	0.0169181	0.121469	7.57349e-06	0.25476	0.196655	0.00174735	1.71035e-07	0.00474814	0.00117371	0.0090833	0.108382	0.1711	0.847232	1.31285e-09	0.182223	0.00197903	0.000210186	0.00454627	0.0849729	0.77182	0.0207845	0.778005	0.0671698	0.88968	0.0593215	0.0165016	0.0767944	0.215178	0.331297	0.45324	0.342003	1.36354e-12	5.0318e-11	1.05602e-07	0.901475	0.0193411	1.23538e-06	9.90361e-06	0.239214	0.435831
hsa-miR-155-3p	0.00283063	0.58008	0.325528	0.0196821	0.0125801	0.000119426	1.39817e-15	5.76222e-05	0.277358	0.259546	0.00779501	0.739662	0.908511	0.996944	0.564452	0.0756408	0.516568	0.991695	0.0316092	4.77473e-14	0.0529606	0.990913	0.100584	0.277193	0.245752	0.173355	0.228611	0.0154282	0.686625	0.265171	0.285263	0.957299	0.528569	0.723662	0.029188	0.267539	0.113044	0.76405	2.16412e-07	1.11404e-09	0.00600206	0.744304	0.64959	0.986071	0.276251	0.390509	0.0212485	0.942602	0.00424462
hsa-miR-155-5p	0.108543	0.270428	0.28964	0.076523	0.00195308	5.35163e-09	0.569889	0.00895788	8.94675e-06	0.227532	0.134499	0.72489	0.298813	0.0226448	0.891693	0.0161704	0.23197	0.00130839	0.0295472	0.000207668	0.870167	0.95601	0.263539	0.555908	0.582846	0.0490704	0.0725195	0.975052	0.225346	0.780123	0.98486	0.589159	0.143335	0.158232	0.703774	0.394938	0.0104734	0.55948	0.134894	0.809141	0.00407119	0.698269	0.0447758	0.320044	0.921942	0.01222	0.820572	0.138907	0.0886595
hsa-miR-15a-5p	0.767426	0.414725	0.991181	0.562198	0.800935	0.886971	0.013493	0.563057	0.859918	0.675724	0.929107	0.992519	0.975004	0.03474	0.546676	0.609678	0.724567	0.874023	0.640052	0.233444	0.717645	0.300935	0.533121	0.210631	0.914122	0.854238	0.660754	0.978766	0.87273	0.000225723	0.378477	0.536639	0.654996	0.966985	0.123949	0.606024	0.538321	0.00474111	1.47344e-13	0.53856	0.301563	0.626327	0.601905	0.904499	0.125719	0.936454	0.82206	0.235971	0.959011
hsa-miR-15b-3p	0.973169	0.071562	0.823817	0.217375	0.980336	0.177403	1.32142e-09	0.225189	0.857233	0.749879	0.0709041	0.821898	0.983467	3.0007e-06	0.129476	0.71086	0.678318	0.994466	0.785148	0.157788	0.550783	0.869904	0.473028	8.4669e-05	0.0591373	0.740068	0.870484	0.0575169	0.0151322	0.000797138	0.309806	0.959488	0.165544	0.00404282	1.29114e-11	0.0722657	0.0183678	0.00117039	5.24762e-05	0.0963902	0.715304	0.90437	0.994664	0.348666	0.00544054	0.404499	0.127832	0.960824	0.253205
hsa-miR-15b-5p	0.841493	0.0363061	0.250081	0.0411715	0.77114	0.838167	6.19341e-07	0.787275	0.593083	0.888576	0.00011995	0.23487	0.838796	0.410887	0.674759	0.120491	0.233413	0.032855	0.440592	0.000358093	0.25535	0.31456	0.0282443	0.7904	0.00460049	0.0640491	0.610226	0.620733	0.434349	0.0207845	0.000684732	0.348435	0.534298	0.00520125	0.00166514	0.896623	0.0709705	0.0281699	5.0679e-18	0.0446278	0.0459136	0.173834	0.0114459	0.776469	0.112383	0.0106642	0.498816	0.0337371	0.26644
hsa-miR-16-1-3p	0.660898	0.86301	0.544319	0.328134	0.738574	0.974996	0.303223	0.578911	0.933839	0.654046	0.121285	0.483289	0.999818	0.0499592	0.417154	0.234208	0.689689	0.210684	0.815497	0.31512	0.966189	0.512938	0.10259	0.000416528	0.315721	0.282795	0.546555	0.644821	0.782214	0.584826	0.443912	0.00228123	0.675151	0.960176	0.0266158	0.235168	0.0256051	5.04035e-06	0.0105361	0.886032	0.20065	0.560985	0.303878	0.23783	0.387192	0.655953	0.797041	0.816892	0.814378
hsa-miR-16-2-3p	0.710983	0.0632331	0.897043	0.783515	0.862592	0.69075	9.65793e-06	0.391352	0.630439	0.932083	0.914262	0.793179	0.984744	0.0406387	0.95708	0.939929	0.907142	0.413868	0.831946	5.29574e-08	0.129856	0.917279	0.972899	0.272731	0.96797	0.998385	0.685674	0.553393	0.639699	0.531564	0.389372	0.940227	0.211224	0.765736	0.0019826	0.737025	0.243989	0.713837	2.36952e-06	0.853817	0.612298	0.995325	0.911612	0.896617	0.0290573	0.604622	0.544094	0.662356	0.514445
hsa-miR-16-5p	0.373612	0.705784	0.243729	0.168961	0.943504	0.973066	1.04022e-12	0.4341	0.694656	0.815337	0.000716382	0.170545	0.715391	0.000716625	0.275638	0.0719862	0.345888	0.411137	0.443609	0.000724273	0.0584787	0.955619	0.0351425	0.00992621	0.0392762	0.00538677	0.955197	0.289415	0.0183656	0.0571132	0.0457813	0.876223	0.876766	0.145226	0.0442031	0.00310631	0.00684138	0.0492909	2.69131e-14	0.654652	0.00912221	0.946549	0.326685	0.774983	0.0429294	0.0809383	0.938659	0.757161	0.755418
hsa-miR-16-5p	0.00735215	0.0469308	0.0119887	0.00119411	0.592116	0.208646	9.44663e-08	0.00149334	0.0112332	0.00325023	0.138021	0.00524792	0.0231062	0.185101	0.0212462	0.0147728	0.423891	0.00793542	0.00545484	0.0415606	0.00129044	0.194183	0.000259984	0.177376	0.000540236	0.0328117	0.00139445	0.959084	0.686625	0.347351	0.00304882	0.956279	1.76564e-07	0.24538	3.72315e-06	0.760102	0.0446832	0.322564	4.28634e-09	0.679252	0.0242122	0.0827963	0.00115246	0.500412	0.00523932	5.05376e-05	6.22798e-05	0.961188	0.0517875
hsa-miR-17-3p	0.826356	0.868961	0.895839	0.825972	0.800935	0.500712	1.86153e-07	0.295262	0.908544	0.896762	0.885662	0.939789	0.986234	0.135885	0.285458	0.615434	0.930655	0.692602	0.733208	0.000322971	0.566168	0.934212	0.975231	0.497839	0.99253	0.998385	0.514995	0.915024	0.837634	0.839729	0.100389	0.948287	0.151278	0.843188	0.912238	0.972414	0.88266	0.185	8.67042e-06	0.00313912	0.968478	0.954004	0.906581	0.976132	0.63351	0.850524	0.455302	0.474995	0.895056
hsa-miR-17-5p	0.547338	0.441676	0.00751297	0.000134724	0.149096	0.000980364	1.64608e-05	0.105207	0.399034	7.15765e-07	0.718593	2.28901e-06	0.0655279	0.411358	7.09292e-10	0.118178	7.53851e-08	0.310978	0.0462243	0.402035	0.0677914	0.0843025	5.4495e-06	0.0404465	0.111634	0.0309535	0.00147615	0.10827	0.483117	0.490652	0.0132734	0.0873751	0.00620339	0.162592	0.503164	0.333772	0.595846	0.0596725	0.0115322	0.000463057	4.78685e-11	0.116297	0.00908463	0.264144	0.0441155	0.0111305	0.00368547	0.112815	0.755418
hsa-miR-181a-2-3p	0.760121	0.648483	0.50512	0.859328	0.592116	0.964609	0.326778	0.688554	0.524552	0.675724	0.945329	0.622954	0.539133	0.0165397	0.683197	0.467192	0.91506	0.550867	0.271554	0.321865	0.945747	0.893244	0.523131	0.574786	0.615539	0.753571	0.682537	0.666142	0.5922	0.708603	0.0945625	0.735569	0.000958491	0.274843	0.93447	0.839092	0.291798	0.677852	0.14858	0.58983	0.377177	0.785506	0.546243	0.88015	0.459161	0.982442	0.458009	0.778306	0.779502
hsa-miR-181a-3p	0.0923681	3.57995e-08	0.0196017	0.739183	1.36232e-06	0.100401	0.0751258	6.07989e-06	9.99275e-06	0.60971	0.00327277	0.178155	0.00476791	0.000496851	0.00339711	0.939929	0.545009	0.0187153	0.0821306	0.410907	1.91734e-08	5.94813e-06	0.940043	0.614611	0.209923	0.447065	0.107741	0.0459428	0.0279474	0.00854987	0.00177325	0.00283406	0.00151974	7.40836e-16	5.29759e-07	0.216632	0.0226967	0.114068	0.331339	0.168013	0.967772	5.95633e-05	0.263779	3.44873e-25	0.00427165	0.454468	5.13439e-06	0.000212418	3.10102e-06
hsa-miR-181a-5p	0.00836459	9.66376e-07	0.906709	0.403634	0.850078	4.3404e-10	1.38271e-06	2.16336e-06	0.0103841	0.944114	0.606737	0.884094	0.0189587	0.00394093	0.51947	0.439543	0.674318	0.210364	0.740821	0.760949	4.55743e-05	0.310612	0.198602	0.00302548	0.0652194	0.533695	0.673696	0.437267	0.837634	2.21352e-11	0.214221	0.79244	0.482832	5.1133e-08	0.93447	0.955486	0.835262	0.323359	0.108892	0.00181982	0.309653	0.995325	0.779256	1.46584e-10	0.350272	0.493628	8.89622e-05	0.121175	0.336489
hsa-miR-181a-5p	0.107303	0.745258	0.851574	0.978939	0.926544	0.000130575	0.0188933	0.330313	0.752715	0.8137	0.880633	0.957415	0.615239	0.803704	0.787897	0.799161	0.509538	0.0439118	0.742677	0.568733	0.0195937	0.816841	0.996952	0.712248	0.0231137	0.740068	0.00853921	0.423028	0.991038	5.97559e-14	0.782256	0.876223	0.83992	0.505418	0.0358353	0.246628	0.474708	0.311836	0.437717	0.449366	0.839576	0.87558	0.951026	3.65655e-09	0.634738	0.654142	0.127075	0.92685	0.0120263
hsa-miR-181b-5p	0.733925	0.577603	0.39399	0.301231	0.83908	0.000814822	0.00306394	0.45696	0.7955	0.256411	0.686545	0.508013	0.612692	0.380566	0.244655	0.338042	0.235788	0.844868	0.273879	0.843344	0.610127	0.806669	0.32541	0.0463038	0.781182	0.0934607	0.0417435	0.609603	0.662607	0.153668	0.327027	0.95481	0.190821	0.151609	0.882186	0.775825	0.820754	0.976472	0.00818213	0.00939218	0.145292	0.589036	0.846148	0.862296	0.532973	0.762017	0.971967	0.55796	0.684321
hsa-miR-181b-5p	0.173242	0.988342	0.914356	0.526042	0.767819	0.0671913	0.246503	0.964908	0.987595	0.996439	0.912582	0.925639	0.7284	0.269612	0.817837	0.853485	0.943113	0.23432	0.683108	0.256962	0.430311	0.967489	0.523871	0.666486	0.708781	0.660126	8.34885e-15	0.592187	0.675371	0.235653	0.53509	0.956279	0.975546	0.0230595	0.808155	0.127858	0.744364	0.713837	0.13109	0.853817	0.755488	0.813592	0.691245	0.814221	0.763695	0.29921	0.0251166	0.706176	0.684321
hsa-miR-181c-3p	0.00218888	0.897131	0.990089	0.800049	0.738574	0.325924	0.00018103	0.0378485	0.712791	0.660541	0.914911	0.815898	0.970181	0.0549663	0.997435	0.661304	0.827623	0.868497	0.998606	0.852968	0.0360915	0.731237	0.851763	0.117265	0.582161	0.900061	1.26799e-06	0.807523	0.235741	0.00116922	0.460866	0.808856	0.00151974	0.17272	0.604252	0.254446	0.706477	0.011394	0.0429165	0.514406	0.142738	0.732972	0.62669	0.774983	0.588041	0.556155	0.0287975	0.564629	0.0216551
hsa-miR-181c-5p	1.49668e-05	0.0676336	5.06522e-12	2.53253e-17	0.926544	0.736802	0.103891	0.0482825	0.0460172	0.00409644	0.226054	8.66187e-08	0.359557	0.146414	0.027037	4.08451e-08	0.000906413	7.91625e-08	0.00607518	0.000990076	0.284109	0.944303	2.60859e-09	0.108476	0.11576	0.0005033	3.78557e-05	3.23847e-05	0.373123	0.000438596	0.222364	0.137028	0.076292	0.0850554	0.00540128	0.00751767	0.0140213	0.168572	0.0019489	0.0437093	3.5858e-15	1.16291e-10	1.59906e-07	0.685365	3.63163e-06	1.5208e-14	4.66871e-09	0.0115778	0.590021
hsa-miR-181d-5p	0.633099	2.97663e-05	0.00141173	1.61703e-10	0.976703	0.604799	0.000421121	6.94694e-05	0.957374	0.0029317	0.752173	0.00193604	1.85376e-06	0.474841	0.85453	0.000411316	0.449509	1.11756e-12	0.00216674	0.937869	1.47991e-05	0.0096243	0.000133441	0.543133	6.23233e-12	0.044873	1.54562e-23	4.10973e-08	0.489596	2.87248e-08	0.000464353	0.0294687	2.64525e-05	0.0925271	0.00222843	4.21467e-06	0.0023241	0.346604	0.0048088	0.474041	0.0370834	0.0827963	0.0123822	1.03062e-06	0.381255	2.74774e-06	0.0945028	0.828139	0.833235
hsa-miR-182-5p	0.115926	0.951656	0.620171	0.0309943	0.351573	0.790403	0.533722	1.40753e-11	0.14178	0.00465815	0.117829	0.367058	0.974916	0.862818	0.574412	0.000194252	0.369785	0.7155	0.00241435	0.000114822	0.0190874	0.221829	0.000887178	0.381217	7.22977e-09	0.0763479	2.78336e-08	0.0324024	0.925918	0.469146	0.487855	0.789632	0.00877005	0.544193	0.345229	0.0127708	0.036803	0.970783	0.501301	0.438452	8.25997e-07	0.00977559	0.00170325	0.559231	0.0326891	7.95761e-08	0.303328	0.981609	0.2011
hsa-miR-183-3p	0.271898	0.230526	0.696331	0.703855	0.985035	0.964609	0.00010217	0.621031	0.416518	0.850173	0.831945	0.880012	0.619781	0.104782	0.925277	0.790366	0.863196	0.779705	0.628315	0.000260054	0.89958	0.700321	0.833089	0.80463	0.873371	0.45729	0.353616	0.000457309	0.456737	0.207966	0.0550012	0.934363	0.0296425	0.246934	0.331344	0.782984	0.303038	0.994143	0.0027005	0.537634	0.956855	0.969926	0.932844	0.822252	0.0455671	0.507088	0.82206	0.942164	0.422186
hsa-miR-183-5p	0.877337	0.55394	0.162106	0.0253371	0.294859	0.382509	0.00067485	0.98181	0.999069	0.00756625	0.852918	0.268948	0.612721	0.00751395	0.0404757	0.0719862	0.0755725	0.483575	0.126957	8.78102e-05	0.0225802	0.460286	0.145039	0.000515389	0.494234	0.0152145	2.01545e-06	0.959084	0.975465	0.70993	0.172001	0.895255	0.16066	0.00662295	0.840949	0.953093	0.671273	0.976472	2.09326e-14	0.675346	0.080168	0.204549	0.261338	0.738445	0.133106	0.80055	0.579969	0.98714	0.00306434
hsa-miR-185-5p	1.54686e-08	0.0895855	0.242749	0.0079794	0.135082	0.791052	0.246503	0.0100982	0.205926	0.52089	0.142413	0.26722	0.0792544	0.965917	0.34487	0.247335	0.115461	0.0330675	0.192325	7.0362e-19	4.55743e-05	0.317955	0.00677744	0.0116889	0.516875	0.0376461	5.96054e-16	0.96043	0.678126	0.202375	0.000884616	0.455503	0.236355	0.944881	0.16334	4.90012e-05	0.811401	0.407095	0.389668	1.55237e-06	0.0303692	0.382813	0.303878	0.00232153	0.0159329	0.000201062	0.00390655	0.442528	0.745829
hsa-miR-186-5p	0.488904	0.0229828	0.306967	0.0507789	0.131864	0.794913	0.238294	0.0369367	0.694915	0.0535877	0.720933	0.144756	0.876252	0.000241771	0.00541577	0.147364	0.353682	0.97842	0.519649	0.132955	0.355718	0.491131	0.0647093	0.000176705	0.362422	0.259597	0.000300016	0.485128	0.785613	0.758219	0.37937	0.455503	0.626721	0.147902	0.810326	0.00130797	0.779539	0.777673	0.0649922	0.000387229	0.140613	0.188932	0.25609	0.307079	0.943726	0.625178	0.502768	0.414168	0.43093
hsa-miR-187-3p	0.45881	0.200667	0.914888	0.703855	0.558236	0.915597	7.14423e-05	0.148597	0.920181	0.495647	0.618449	0.938526	0.845109	0.84978	0.374169	0.955266	0.840832	0.195399	0.823859	0.0968054	0.866341	0.774522	0.0549824	0.269919	0.531307	0.896828	0.895974	0.772374	0.693203	0.461595	0.938985	0.809543	0.748844	0.388829	0.878899	0.00016304	0.32273	0.253537	0.298299	0.0411273	0.27807	0.954004	0.877816	0.507106	0.0560031	0.941504	0.271261	0.981609	0.916356
hsa-miR-187-5p	0.598667	0.445986	0.00895563	0.0414518	0.576497	0.985141	0.774551	0.307601	0.432037	0.0335014	0.000340739	0.085952	0.431131	0.0449592	0.0621913	0.0443167	0.0884355	0.241009	0.0083548	4.1562e-07	0.951267	0.392956	0.00182757	0.0483803	0.524056	0.0800633	0.0813407	0.0692546	0.0985608	0.0041489	0.00304882	0.283798	0.345118	0.0730009	0.0368312	0.0284699	0.0151988	0.712992	0.302753	0.00238409	0.00788568	0.666623	0.0452182	0.727624	0.228853	0.0238532	0.31269	0.946183	0.548359
hsa-miR-188-3p	0.231069	6.89294e-06	0.170041	0.00253376	0.396515	0.368887	0.976712	0.0439797	0.364113	0.26365	0.0985797	0.159897	0.276677	4.35188e-09	0.140351	0.255008	0.299804	0.00730615	0.0687851	5.40669e-07	0.0352506	0.574832	0.0306163	0.832743	0.00809958	0.0258049	2.21347e-09	0.024371	0.0152669	0.0016139	0.217433	0.650849	0.526586	0.00185405	7.5628e-07	0.0279921	0.00425803	0.72995	0.646919	0.766239	0.140613	0.403463	0.396198	0.00242185	0.000209024	0.000739803	0.0885283	0.115717	0.139674
hsa-miR-188-5p	0.0479796	0.252442	0.00150418	0.0443696	0.351847	0.00041796	2.16494e-21	7.26768e-05	0.168169	0.00790994	0.000384822	0.00450472	0.0443602	0.135885	0.000539695	0.0118438	0.825618	0.00189661	0.000463028	0.185798	0.161695	0.126056	8.92685e-05	4.92693e-05	0.00186087	0.54317	2.92545e-09	0.00083465	0.873694	0.0126675	0.00190879	0.626424	0.69786	0.445879	0.0544837	0.0511286	0.791636	0.394784	0.297923	0.0381198	0.00841894	0.75193	0.317235	0.0529766	0.598591	0.0484625	3.46591e-09	0.577872	0.639629
hsa-miR-18a-3p	0.254255	8.15619e-06	0.0464647	0.466369	0.752476	0.905306	0.0507945	0.661089	0.178951	0.383751	0.241196	0.230871	0.866484	9.06556e-05	0.0422349	0.861844	0.430394	0.674598	0.334267	0.839469	0.0773624	0.012327	0.463969	0.170037	0.953769	0.729125	0.00122602	6.68528e-06	0.0661868	0.312343	2.24742e-06	0.0902767	0.0168902	2.65422e-17	0.0301363	0.866158	0.000270645	0.794357	0.10742	0.772657	0.907472	0.0589331	0.408377	0.0776727	0.064232	0.0036203	2.32956e-05	2.15823e-05	0.000312606
hsa-miR-18a-5p	0.671717	0.00627839	0.948244	0.00380354	0.865174	0.500712	1.60751e-12	0.00895788	0.549233	0.339395	0.273036	0.449254	0.487089	0.00180696	0.836063	0.0719862	0.587089	0.0154916	0.783266	0.331216	0.194757	0.816841	0.000400366	0.000736629	0.00344072	0.611067	0.420062	0.539029	0.669452	0.268997	0.613763	0.876223	0.780886	5.02517e-05	0.29131	0.169872	0.523088	0.60662	1.7086e-12	0.0202571	0.00532036	0.994229	0.416207	0.954159	0.413477	0.80055	4.96786e-05	0.100045	0.000122835
hsa-miR-18b-5p	0.00310041	0.678527	0.4184	0.367482	0.46317	0.862779	1.91153e-12	1.49757e-10	0.752715	0.0653998	0.798092	0.389335	0.759309	0.0190464	0.916826	0.0171763	0.0211692	0.0557754	0.459479	0.280781	0.430311	0.300635	0.447113	0.0257058	0.406101	0.288347	0.279432	0.95649	0.889632	0.514359	0.278064	0.821503	0.526586	0.41462	0.616846	0.609	0.517844	0.241574	1.18174e-16	0.700944	0.162799	0.518329	0.24968	0.45574	0.97833	0.880681	0.529903	0.643546	0.25329
hsa-miR-190b	0.815666	0.185399	0.00197169	0.0406433	0.0635249	0.964609	0.246279	0.110807	0.831381	4.13544e-12	0.0428465	5.90315e-07	0.320299	0.913681	0.00155364	2.90005e-13	4.21628e-06	0.45204	9.35177e-05	0.00980508	0.569287	0.237201	1.71863e-07	0.00281087	0.942056	0.985329	0.030164	0.410475	0.879069	0.634202	0.26958	0.0839507	0.0824298	0.108636	0.532706	0.6467	0.76411	0.000836543	0.148688	0.057376	2.77326e-12	1.04235e-06	7.42408e-09	0.101293	0.151614	0.14758	0.0618404	0.713249	0.699189
hsa-miR-191-3p	0.88304	0.598434	0.627703	0.713784	0.928271	0.926801	0.998144	0.336487	0.987595	0.850173	0.31925	0.676643	0.970181	0.265427	0.119525	0.467192	0.955095	0.626876	0.738941	0.59067	0.904704	0.83458	0.523131	0.430406	0.187638	0.740068	0.885148	0.59624	0.281828	0.521069	0.727415	0.906488	0.947374	0.00189969	0.494176	0.900709	0.109475	0.322564	0.754605	0.449366	0.59775	0.987483	0.872134	0.532796	0.532973	0.886218	0.903643	5.69518e-05	0.862012
hsa-miR-191-5p	0.403047	1.80102e-07	0.00318468	0.00116214	0.0511689	0.926801	0.00203599	3.96692e-07	0.0752414	1.52975e-09	0.0227145	5.06621e-05	0.578131	0.0466932	5.48963e-10	1.69556e-11	1.124e-06	0.389431	0.00382963	0.303011	0.776651	0.00109788	1.6713e-05	0.000515389	0.147507	0.710631	0.305362	0.614461	0.538716	0.761463	0.811311	0.0898886	1.65571e-05	0.14012	0.0321745	0.00150013	0.717828	0.000189116	2.91682e-06	0.0249004	6.2482e-09	0.0046884	1.69842e-05	0.559231	0.00161076	0.0740034	0.00123119	0.3746	0.596515
hsa-miR-192-3p	0.182168	0.27919	0.243446	0.0146193	0.956036	0.735757	0.791922	0.0886916	0.80175	0.0876207	0.17232	0.103881	0.181555	0.157755	0.361106	4.62997e-06	0.227982	0.209962	0.00343747	2.55206e-09	0.8709	0.253646	0.131086	0.970459	0.749699	0.859337	0.0435471	0.92934	0.688733	3.05815e-05	0.439906	0.688626	0.817742	0.0230638	0.810326	0.0722657	0.522429	0.883944	2.16362e-09	0.486085	0.0505781	0.215971	0.00588034	0.937471	0.308444	0.0814856	0.11503	0.000156733	0.766937
hsa-miR-192-5p	0.00755008	0.0827209	0.0338899	0.0079794	0.381366	0.619808	0.231279	5.73861e-07	0.259708	0.0817487	7.10384e-08	0.0929768	0.00258672	0.865584	0.0711849	0.0144701	0.167617	0.01818	0.134147	0.000370836	0.0340842	0.404787	0.0290126	0.0790317	0.155407	1.15041e-10	7.28846e-08	0.0805633	0.639699	0.00356705	0.422699	0.409865	0.806164	0.264571	0.0274906	9.90542e-07	0.00272202	0.820131	0.197817	0.435323	0.117175	0.0827963	0.0430555	0.00132223	0.0623637	0.00234441	0.409421	0.000506674	0.213114
hsa-miR-193a-3p	0.107282	0.252296	0.244848	0.00189712	0.702042	1.99506e-05	0.0238369	0.00346024	0.11711	0.418405	0.659112	0.250801	0.786061	0.66503	0.316484	0.597388	0.228216	0.170393	0.406518	0.00320679	0.809892	0.92387	0.040571	0.373981	0.000747456	0.18259	0.000382421	0.0592723	0.692854	4.01187e-06	0.735278	0.940227	0.00319541	0.217221	0.476057	0.0156554	0.0704424	0.183934	9.52579e-15	0.0343714	0.0453152	0.672521	0.474845	0.360952	0.00841763	0.00838751	0.0146314	0.847713	0.798655
hsa-miR-193a-5p	0.263369	0.209909	0.5813	0.0123386	0.328	0.163882	0.0755708	0.738664	0.929822	0.769143	0.16565	0.605609	0.986234	0.0671312	0.573016	0.810135	0.227982	0.884103	0.954108	5.26396e-13	0.666026	0.722806	0.156482	0.575912	0.199635	0.288347	1.86666e-07	0.0708187	0.591532	0.210074	0.3022	0.546599	0.000117467	3.83687e-11	0.181438	0.0797998	0.0727544	0.39932	6.48239e-07	9.81209e-05	0.74753	0.655374	0.732477	0.269791	0.617606	0.084772	0.23852	0.00662495	0.0629695
hsa-miR-193b-3p	3.75619e-08	0.00148712	1.87222e-05	1.4854e-16	4.44469e-05	1.22492e-13	0.00120422	2.67935e-19	2.02948e-08	3.70439e-06	8.16216e-06	3.97059e-05	6.40045e-11	0.000884153	0.000459107	7.38669e-09	0.0485267	4.13226e-17	0.000257735	6.31086e-10	0.000324693	0.000530198	5.67947e-12	0.28679	5.71656e-07	0.000802913	7.44725e-20	3.4597e-09	0.00545474	5.2583e-20	0.000255712	0.000248212	2.75818e-08	6.82137e-06	0.000352434	1.55703e-05	1.59007e-06	0.0426942	3.00198e-19	2.97262e-06	1.2563e-10	0.00411281	1.56809e-05	4.49105e-07	0.0012426	3.33364e-15	3.74091e-08	3.53284e-06	0.488405
hsa-miR-193b-5p	0.00460141	0.652465	0.716069	0.0813183	0.0635249	0.42912	1.00539e-09	0.394279	0.031222	0.339395	0.439584	0.614994	0.619244	0.0834912	0.594296	0.121141	0.284932	0.249305	0.180977	8.65384e-05	0.764781	0.272856	0.300387	0.5752	0.844084	0.725181	8.679e-06	0.96043	0.731363	0.0325488	0.643185	0.417321	0.202294	0.0230638	0.74097	0.360213	0.250182	4.16482e-06	0.368264	0.156181	0.0684803	0.119617	0.308347	0.343012	0.00604274	0.00508516	0.271261	0.34603	0.23668
hsa-miR-194-3p	0.292105	0.0215348	0.743923	0.859328	0.141888	0.877401	1.79271e-06	0.696538	0.992519	0.743723	0.222515	0.957415	0.7284	0.000352582	0.686797	0.368633	0.467237	0.852026	0.680706	6.71767e-08	0.0387388	0.967739	0.0720746	0.809018	0.506615	0.302369	0.00207426	0.0344151	0.000416148	0.909736	0.22355	0.940227	0.0379623	6.69635e-12	0.00277228	0.326806	0.0132923	0.397504	3.1091e-05	0.53856	0.339617	0.912737	0.83037	0.162488	0.0416052	0.794515	0.0917526	0.968029	0.0334932
hsa-miR-194-5p	0.824751	0.562845	0.69489	0.0681567	0.99533	0.541439	0.201254	0.418947	0.999318	0.743723	0.000209492	0.27666	0.578131	2.02073e-05	0.174402	0.1773	0.410378	0.129717	0.831946	0.0485876	0.22199	0.934212	0.0441972	3.75164e-06	0.25913	0.120888	0.0914256	0.0395639	0.0279121	0.00998497	0.356631	0.752051	0.405033	0.0390551	0.306359	2.78152e-05	0.00153139	0.0644016	0.404883	0.948526	0.00811089	0.92905	0.438631	0.95484	0.192353	0.0809383	0.6188	0.767704	0.372493
hsa-miR-194-5p	0.973169	0.0219449	0.5813	0.958944	0.334056	0.700254	0.809837	0.938752	0.987595	0.805365	0.886295	0.674169	0.620104	0.678785	1.70875e-06	0.823463	0.957244	0.962988	0.142989	0.000212581	0.951267	0.0365983	0.27082	0.107917	0.526268	0.90653	0.337957	0.0529881	0.116587	0.948688	0.00482544	0.152332	0.00261172	0.166058	0.314521	9.22714e-09	8.45952e-06	0.00105529	7.75954e-23	0.807699	0.878308	0.666623	0.856887	0.807411	0.803684	0.703259	0.981706	0.457962	0.558857
hsa-miR-195-3p	0.706611	0.100056	0.06874	7.58999e-05	0.251974	0.77129	0.197301	0.210068	0.167464	0.014524	0.484264	0.000998028	0.59804	0.875236	0.000248759	0.0328207	8.56001e-06	0.476724	0.00437126	0.50415	0.60341	0.14175	1.15891e-05	0.776852	0.407898	0.044873	0.767201	0.490248	0.879069	0.985547	0.00171733	0.122017	0.00021271	0.00552489	0.870466	0.771504	0.760692	0.144562	0.0197698	0.944779	1.79641e-07	0.0378602	0.0569651	0.610444	0.267016	0.0123501	0.18569	0.0939526	0.903657
hsa-miR-195-5p	0.541059	0.294244	0.943879	0.70263	0.603378	0.861499	0.0824262	0.578911	0.972231	0.73448	0.971266	0.851967	0.942207	0.0393602	0.468883	0.669408	0.897177	0.945536	0.753615	0.823893	0.619582	0.472351	0.689905	0.426503	0.96797	0.971541	0.846077	0.845901	0.930791	0.00297557	0.529647	0.724766	0.620319	0.908508	0.476057	0.927813	0.252449	0.0598716	1.30311e-07	0.789673	0.426941	0.684984	0.709495	0.798703	0.63351	0.900932	0.647029	0.112187	0.853675
hsa-miR-196a-3p	0.620522	0.70791	0.897043	0.990034	0.423924	0.374147	0.084924	9.73088e-05	0.815471	0.964432	0.46487	0.968552	0.501466	0.0205941	0.448152	0.597388	0.834784	0.0585974	0.41033	0.111788	0.22199	0.897719	0.631288	0.133069	0.27332	0.121972	2.6788e-08	0.470335	0.837573	0.8422	0.738876	0.803067	0.000126618	1.42273e-05	0.786261	0.686369	0.451953	0.820131	1.66826e-20	0.342003	0.0757118	0.647864	0.773445	0.542128	0.918012	0.561462	0.0910356	0.228677	0.735385
hsa-miR-196a-5p	0.00567512	0.664101	0.00660873	3.30512e-07	0.00482754	0.417071	0.004084	0.231281	0.879438	1.13149e-12	0.122711	3.89294e-10	0.526839	0.991623	5.45467e-10	1.91472e-12	2.53531e-09	0.751689	0.000526624	0.489923	0.956449	0.207208	1.38444e-06	5.2326e-08	0.902426	0.0927361	0.127989	0.131804	0.0161731	0.578027	0.443912	0.000634927	0.00683695	2.86168e-06	0.520578	0.156833	0.182078	0.00442486	0.110605	1.34921e-10	3.99575e-13	0.0111049	3.75258e-10	0.00567487	0.307295	0.00254166	9.79068e-07	0.81954	0.0771405
hsa-miR-196a-5p	0.533344	0.0167447	0.426056	0.75116	0.929695	0.000371626	0.795275	0.98181	0.593083	0.354621	0.683665	0.598891	0.935664	0.737726	0.239907	0.899628	0.930655	0.932938	0.16628	0.00110797	0.0669355	0.279249	0.572418	0.00015922	0.388547	0.622118	0.160493	0.716218	0.595967	0.672971	0.0308771	0.184024	0.111452	0.95335	0.636128	0.775825	0.00684138	0.921299	0.000147021	1.88024e-05	0.852589	0.518329	0.31176	0.989599	0.904725	0.635189	0.0970094	0.797218	0.976278
hsa-miR-196b-5p	0.00116706	0.0105831	5.80971e-05	0.991482	6.87683e-05	0.196914	7.35441e-14	5.24867e-07	0.0512817	0.0286198	0.00432526	0.000871122	8.56015e-06	5.74063e-05	0.000158528	0.344481	0.868397	7.70082e-05	0.00607518	1.81435e-08	1.08433e-05	0.0493878	6.13333e-06	0.0167268	0.920177	0.0584962	6.74299e-08	2.21644e-05	0.330121	7.21314e-05	0.00285666	0.348435	0.0092355	0.000203312	0.000147159	0.00510357	2.09936e-05	0.0452669	7.2497e-05	0.380047	0.000786048	0.447623	0.195681	0.000329289	0.038222	0.00118569	0.000138091	0.103819	0.336489
hsa-miR-197-3p	0.0808175	0.00200715	0.807436	0.167084	0.97014	0.000258639	0.0299859	0.0198946	0.608976	0.884373	0.802356	0.772404	0.637628	0.00512218	0.727807	0.377987	0.50648	0.312411	0.581697	0.262935	0.0521649	0.392956	0.275732	0.479348	0.754834	0.756743	0.231779	0.605138	0.934381	0.919425	0.475827	0.887975	0.780184	6.65324e-06	0.58008	0.554743	0.871421	0.0736334	0.0380268	0.0125748	0.173957	0.785506	0.735516	4.11383e-06	0.426161	0.0725287	7.49566e-06	0.111413	0.00409012
hsa-miR-198	0.833264	0.820543	0.716069	0.79947	0.752476	0.527043	0.30915	0.95877	0.0262939	0.720138	0.606744	0.880012	0.961405	0.996944	0.698345	0.854769	0.587089	0.913596	0.712559	0.696156	0.863213	0.692248	0.744307	0.462311	0.0592277	0.745321	0.212401	0.681197	0.934381	5.92192e-07	0.886729	0.701344	0.000900342	0.244257	0.565258	0.224375	0.979259	0.139033	0.87198	0.264381	0.931877	0.938344	0.89303	2.11784e-10	0.479967	0.348973	0.979884	0.157735	0.00159898
hsa-miR-199a-3p	0.0504032	0.752014	0.435898	0.0585259	0.215105	0.104656	0.0041033	0.0683077	0.770021	0.121505	0.521964	0.250801	0.759309	7.24099e-08	0.0464337	0.150934	0.430498	0.880468	0.554189	7.43023e-05	0.904704	0.74662	0.108597	0.654021	0.749699	0.740068	3.3727e-14	0.952495	0.994979	0.207402	0.0199138	0.457671	0.463906	0.0764679	0.0892381	3.09651e-05	0.970388	0.089951	0.716808	0.0280133	0.137324	0.344528	0.559111	0.507106	0.0422492	0.941504	0.271261	0.471677	0.735385
hsa-miR-199a-3p	0.130928	0.000611129	0.377949	0.75439	0.868514	0.311036	0.0280367	1.42046e-06	0.212525	0.925247	0.862087	0.585997	0.753174	0.00161658	0.124343	0.682024	0.980953	0.199337	0.904261	0.366388	0.00428271	0.101041	0.61003	0.0754761	0.569501	0.955716	0.00942294	0.224264	0.281895	0.317764	0.446215	0.325805	0.310942	5.69027e-08	0.0742206	0.797157	0.0265523	0.798703	0.382789	0.0249159	0.558486	0.698269	0.962356	1.03062e-06	0.0289515	0.921745	0.0108158	0.000579447	0.000482937
hsa-miR-199a-5p	0.50801	0.252451	0.934115	0.657969	0.926544	7.08898e-05	0.0207053	0.631532	0.904035	0.754376	0.239556	0.843606	0.499701	0.805507	0.0621913	0.750886	0.388986	0.852026	0.464912	0.356969	0.863213	0.523466	0.934703	0.00206942	0.0074813	0.672797	0.74008	0.607992	0.607452	0.498319	0.768209	0.852468	0.993891	0.18221	0.83944	0.627385	0.109434	0.720525	7.3061e-12	0.000684517	0.763434	0.744395	0.83037	0.244998	0.571127	0.84074	0.0143589	0.902762	0.825095
hsa-miR-199a-5p	0.190105	0.00274941	0.0382525	0.35692	0.141167	0.0936982	0.83725	0.175294	0.752715	0.225047	0.0767084	0.0514721	0.077953	0.0591041	1.40442e-06	0.396081	0.67376	0.90966	0.0769238	0.573837	0.469696	0.0011791	0.110616	0.0116889	0.0600815	0.770179	0.458645	0.982487	0.38787	0.0395991	0.000652644	0.0125678	0.0396063	0.000837747	0.282709	1.42231e-16	0.000216066	0.354962	7.27656e-15	0.624536	0.24982	0.199079	0.141747	0.901475	0.121047	0.437802	0.383118	0.331713	0.580442
hsa-miR-199b-3p	0.0468176	0.522456	0.23745	0.0611697	0.246186	0.565667	0.675308	0.770898	0.340005	0.444745	0.0514709	0.335276	0.220077	0.643248	0.0795145	0.364737	0.324896	0.189779	0.342377	4.47712e-08	0.250893	0.571033	0.406704	2.90346e-09	0.616328	0.0560399	4.78369e-17	0.395753	0.88442	0.0154578	0.213514	0.650849	0.00460051	0.0406073	0.00236969	0.0271643	0.796942	0.0747931	0.569706	0.766229	0.360889	0.563584	0.317235	6.39223e-07	0.15515	0.00838751	0.00219699	0.349623	0.197342
hsa-miR-199b-5p	0.824751	0.359874	0.534721	0.520279	0.983895	0.0110625	0.0317891	0.677369	0.987595	0.711767	0.17159	0.68626	0.999818	0.176637	0.0229778	0.34279	0.819726	0.240508	0.0769968	0.693195	0.568432	0.663406	0.0920211	2.17154e-07	0.710687	0.660126	0.063177	0.769262	0.364816	0.00460014	0.596324	0.78592	0.87299	0.086601	0.333406	0.247904	0.0085524	0.857363	2.80213e-05	3.54333e-06	0.31551	0.698269	0.206843	0.750064	0.945562	0.482352	0.00248051	0.92685	0.873966
hsa-miR-19a-3p	0.62459	0.581753	0.126473	3.36671e-05	0.564152	0.662631	0.320218	0.307601	0.831381	0.0307695	0.860102	0.0235939	0.940526	0.0165397	0.856811	4.30577e-07	0.0362931	0.00599069	0.00101987	6.92082e-08	0.666026	0.582063	2.16781e-06	0.7904	0.140661	0.141132	0.00019534	0.916771	0.796839	0.906643	0.102884	0.286404	0.000334655	0.406026	0.597035	0.0600459	0.0402556	0.564762	3.91049e-10	0.65079	2.97944e-06	0.160814	0.00125966	0.788319	0.63351	0.00153997	0.065852	0.797218	0.385508
hsa-miR-19b-1-5p	0.710983	0.011263	0.240052	0.386485	0.491001	0.769142	0.916194	0.631885	0.530539	0.499733	0.385489	0.0340242	0.433911	0.00172998	0.24494	0.004448	0.819726	0.284951	0.0419393	2.98071e-08	0.459469	0.81093	0.00661376	0.739592	0.957071	0.000292348	9.13613e-16	0.978766	0.873839	7.1491e-06	0.933355	0.65687	0.327209	0.095134	0.93447	0.0395232	0.249572	0.72169	1.68554e-06	0.777054	0.401553	0.79163	0.225272	0.330171	0.985228	0.0113109	0.878837	6.04465e-05	0.632958
hsa-miR-19b-2-5p	0.00246773	0.264367	0.662276	0.191498	0.00195308	0.936619	0.0204347	0.810589	0.148062	0.758866	0.244748	0.614994	0.505935	0.0163445	0.396211	0.88848	0.34255	0.17129	0.470099	0.712604	0.0424256	0.416081	0.740023	0.375195	0.314816	0.614038	0.789677	0.858542	0.530441	0.569626	0.0641437	0.299773	0.0464491	1.0999e-09	0.00999426	0.23477	0.121168	0.946968	0.00454281	0.000324001	0.949816	0.474786	0.568412	1.18835e-05	0.171344	0.16852	0.0970094	0.00229514	0.0262042
hsa-miR-19b-3p	0.346697	0.0110085	0.179895	0.0350585	0.492645	0.838167	7.22886e-08	0.250261	0.161257	0.192082	0.192578	0.192014	0.430052	0.593429	0.0246432	0.144836	0.24303	0.265029	0.135161	0.000538884	0.430311	0.132414	0.0518403	0.62222	0.366178	0.33697	0.0721943	0.915024	0.882794	0.102561	0.027621	0.161209	0.504992	0.226136	0.241612	0.262795	0.89948	0.677945	0.0109944	0.807699	0.0300105	0.0438935	0.0430555	0.963148	0.558377	0.000365429	0.216073	0.709349	0.339814
hsa-miR-200a-3p	0.00993839	0.00589964	0.648898	0.457971	0.097319	0.448482	0.678481	3.11973e-06	0.0421015	0.0340442	0.236078	0.171041	0.203673	5.70274e-08	0.34487	0.355706	0.87857	0.000199375	0.647196	0.598214	0.840409	0.392956	0.0549824	0.0177797	6.40345e-06	0.753571	0.112879	0.992292	0.882794	0.372553	0.634161	0.724766	0.0280583	0.321541	0.379808	0.00111561	0.168672	0.000637692	0.152173	0.42981	0.00190138	0.666143	0.34052	1.64941e-08	0.627299	0.0533301	0.000479526	0.983412	0.771518
hsa-miR-200a-5p	0.0339708	0.0162556	0.811384	0.181691	0.680533	0.943696	0.492104	0.000598499	0.367952	0.743723	0.591013	0.694322	0.690452	0.00211184	0.905195	0.767115	0.54565	0.553487	0.22472	0.48026	0.117139	0.897688	0.978594	0.3511	0.982218	0.00286391	0.000118798	0.959084	0.330121	0.919425	0.0198699	0.95481	0.0905675	0.0108465	0.159884	0.593019	0.83344	0.69232	0.996848	0.564166	0.948936	0.954004	0.836467	0.032868	0.4942	0.0727415	1.75677e-05	0.25314	0.0588309
hsa-miR-200b-3p	5.23998e-13	0.00436176	0.0108168	0.947123	0.00633386	7.9736e-07	0.000452575	1.30675e-14	0.000577266	0.446106	0.448576	0.0105213	2.24433e-11	0.784892	4.81577e-06	0.424094	0.375403	0.000180615	0.249091	0.00780663	3.4196e-06	0.120771	0.389854	0.0241147	0.82173	0.0319228	0.00308239	0.133329	0.578673	0.00663293	3.56032e-05	0.128564	3.40898e-11	0.607182	8.43679e-05	0.00700338	0.0959516	0.039065	0.00725216	0.0272585	0.107071	0.784013	0.129161	8.39351e-06	0.417375	8.99371e-13	0.00695142	0.183439	0.00139899
hsa-miR-200b-5p	0.0358064	0.0536515	0.0569866	0.0406675	0.12721	0.412776	0.28361	0.304193	0.0641582	0.307067	0.010927	0.159897	0.0118016	0.287325	0.070461	0.112259	0.341302	0.376046	0.420452	0.724941	0.0584787	0.271248	0.0592104	0.992422	0.526268	0.473899	0.560484	0.588203	0.578437	0.569626	0.000738849	4.27106e-06	0.89846	0.212766	0.000971656	0.00153693	0.547146	0.712992	0.0468305	0.0999236	0.177894	0.172953	0.075965	0.0095417	0.522669	0.290843	0.23852	0.00101035	0.102225
hsa-miR-200c-3p	0.934094	0.483116	0.922914	0.192318	7.59359e-06	0.522552	0.020312	3.28659e-05	0.0170831	0.583152	0.35063	0.607528	0.673293	0.810508	0.878829	0.158538	0.0261847	0.114551	0.460052	0.0305476	0.161887	0.48491	0.400239	0.571733	0.96797	0.533915	0.546555	0.635631	0.218924	4.78994e-05	6.51532e-05	0.00402822	0.0143865	0.0413527	0.869021	0.23748	0.849449	4.70057e-08	0.000164557	0.125054	0.296389	0.0417443	0.773566	0.0022123	0.812918	0.0118414	0.103554	0.750264	0.73962
hsa-miR-200c-5p	0.00283759	0.128005	0.328035	0.0319243	0.756306	0.543353	0.052726	0.188137	0.773765	0.36258	3.31578e-05	0.427628	0.615239	3.49952e-07	0.609392	0.0189408	0.206183	0.75935	0.383535	0.678281	0.027194	0.74662	0.0273892	0.359105	0.46384	0.073352	0.000348554	0.584618	0.710985	0.0267914	0.735278	0.940227	0.0401454	2.54326e-07	0.326767	0.0255931	0.552869	0.921299	0.554535	0.925684	0.0124586	0.749664	0.234415	0.600337	0.00053239	0.0943293	0.127075	0.0192009	0.38345
hsa-miR-202-3p	1.94384e-05	7.50038e-07	4.17012e-08	8.82203e-05	2.68374e-05	9.31549e-24	6.57349e-28	2.22002e-16	7.43792e-14	0.0090309	0.00211316	9.56786e-08	2.42611e-28	6.53167e-07	2.295e-06	0.000371127	1.79991e-07	4.13226e-17	0.000213263	1.49368e-08	8.55964e-18	0.00556853	1.20428e-05	0.0104195	0.00066833	1.60651e-13	9.20399e-10	1.02232e-07	0.0129683	0.00041492	0.000730618	0.025475	3.10154e-15	0.114696	2.24009e-19	2.17746e-12	1.77493e-09	0.00804082	0.638782	0.000387229	5.58894e-06	1.08171e-05	4.50609e-05	7.36529e-19	6.06513e-08	5.99139e-11	0.0142272	0.00101035	3.10102e-06
hsa-miR-202-5p	6.91992e-08	0.0199885	0.000416821	0.0711575	0.009052	2.91593e-11	0.00772471	2.11911e-09	0.000158379	0.590346	0.00905013	0.000211108	2.67841e-12	0.0044164	7.3089e-06	0.0036329	0.000240151	7.13246e-08	0.0255252	0.162299	1.3866e-09	0.0756382	0.0229296	0.00212695	0.289915	1.91692e-07	3.04785e-10	0.00481236	0.195944	0.0320074	9.85344e-11	0.132475	0.203292	0.688267	4.99096e-08	2.69578e-05	8.47034e-06	0.0729657	0.823234	5.67632e-06	0.00342576	0.00184145	0.00163306	2.52888e-08	0.00892381	8.86157e-09	3.35699e-05	0.727431	0.0205621
hsa-miR-203a-3p	0.0666821	1.30477e-06	3.59516e-06	0.000318656	0.97808	0.974996	0.652963	0.278408	0.588862	0.0364674	0.412942	0.00646907	0.190459	0.000990164	9.65428e-05	0.0285798	0.688957	0.438147	0.0295472	0.00216267	0.66381	0.864516	3.16961e-05	0.927239	0.404139	0.286148	0.0087544	0.582231	0.785613	0.0686537	0.0681616	0.223723	0.00121591	0.994274	0.676219	0.00378009	0.83344	0.310683	1.35583e-05	0.39445	3.9302e-05	0.00600634	0.0134073	0.815896	0.622547	0.0128756	0.049411	0.0549138	0.902189
hsa-miR-204-5p	0.475578	0.0124784	0.792538	0.000515247	0.080825	0.0199639	0.123518	0.901472	0.752715	0.946302	0.510312	0.9631	0.999818	0.0146845	0.787897	0.661304	0.904827	0.609428	0.0302345	0.0412234	0.238134	0.648841	0.752054	0.340459	0.999388	0.445085	0.010862	0.681197	0.945248	0.97116	0.498492	0.286507	0.00406076	0.024162	0.0275256	0.744124	0.912121	0.900958	0.000422666	0.930888	0.928838	0.310107	0.49833	0.0161726	0.028208	0.556155	0.82206	0.253992	0.0327582
hsa-miR-205-5p	0.0271961	0.023911	0.246042	0.740754	0.65629	0.437317	0.422982	0.360086	0.142565	0.69573	0.359759	0.355508	0.431131	3.0007e-06	0.0632641	0.917063	0.91506	0.843435	0.974859	0.360873	0.430118	0.569597	0.939549	0.0835993	0.908877	0.782843	0.340617	0.658002	0.429299	0.216385	0.404318	0.79244	1.01998e-05	0.138394	0.83944	0.403352	0.202798	0.000861137	0.253813	0.530593	0.721989	0.414779	0.998533	0.196293	0.996941	0.400122	0.518754	0.946121	0.998963
hsa-miR-206	7.47684e-05	0.541081	0.5813	0.577343	0.943504	0.812221	0.183927	0.0208681	0.24776	0.864948	0.786304	0.554094	0.98414	0.102586	0.313676	0.867743	0.769491	0.502372	0.667328	1.74853e-33	0.202923	0.970811	0.975231	0.9408	0.96797	0.708576	6.59087e-06	0.13496	0.017648	7.86058e-06	0.285974	0.847301	0.848722	0.000253341	0.0132861	4.08105e-07	0.000582302	0.241996	0.141469	0.378361	0.819377	0.870489	0.821845	0.733035	0.461041	0.360654	0.112264	0.81954	0.880254
hsa-miR-208a-3p	0.174982	0.584711	0.511729	0.377897	0.152567	0.67228	0.0125854	0.548286	0.319111	0.467856	0.145858	0.628217	0.641682	0.157755	0.926976	0.62666	0.681358	0.658686	0.783209	0.00188995	0.390303	0.239354	0.952735	0.009828	0.171565	0.512614	0.004018	0.437267	0.265412	0.00445109	0.881256	0.60137	0.00462567	0.00585088	0.00189413	0.341641	0.632023	0.622558	1.65532e-09	0.178687	0.527011	0.180364	0.38777	0.299017	0.199542	0.0844319	0.473462	0.00175743	0.0306092
hsa-miR-208b-3p	0.282836	0.832251	0.071024	0.019464	0.166339	0.185076	0.726893	0.14045	0.770021	0.0279672	0.361546	0.0421228	0.934181	1.67416e-08	0.00129026	0.0600533	0.157849	0.554121	0.349996	0.821303	0.221449	0.74662	0.0346918	1.50128e-06	0.696252	0.0640491	1.19214e-05	0.959084	0.711563	0.546694	0.0140156	0.235703	0.455147	0.0144364	0.175659	0.000177807	0.761236	0.391822	0.0277736	0.000184458	0.0368405	0.0276627	0.211293	0.325426	0.268656	0.312504	0.392853	0.725428	0.42954
hsa-miR-20a-3p	0.0888941	0.483775	0.665344	0.805912	0.926544	0.907617	0.603329	2.7795e-07	0.3588	0.869721	0.872993	0.843606	0.86176	0.211667	0.968787	0.997682	0.587089	0.675731	0.916967	0.00329876	0.106998	0.870838	0.67081	0.637023	0.320804	0.870024	0.00273231	0.961572	0.677963	4.85279e-08	0.627178	0.993366	0.267166	0.0230638	0.874319	0.0254002	0.849233	0.87871	0.0144158	0.222911	0.575829	0.453809	0.84565	0.937471	0.281976	0.000709979	0.562756	0.0361348	0.00834587
hsa-miR-20a-5p	0.142347	0.00164771	2.48736e-10	6.92029e-12	0.752476	0.575276	0.30915	0.070298	0.0170831	0.0231054	0.537429	7.57349e-06	0.931016	0.398228	0.00151465	8.63079e-07	0.0191334	0.000598962	0.000894693	0.0195574	0.44243	0.74662	2.54587e-08	0.80463	0.0709842	0.0231352	0.470785	0.304844	0.991856	0.162239	0.660178	0.0627847	0.749558	0.0806141	0.0858695	0.612722	0.235405	0.825452	0.914585	0.91614	1.14249e-12	3.20807e-08	1.90434e-07	0.547396	0.199646	1.15464e-08	0.116139	0.497141	0.910568
hsa-miR-20b-3p	0.254255	0.28938	0.217499	0.213627	0.720812	0.905306	0.000463855	0.391352	0.153594	0.348775	0.348055	0.250801	0.291269	0.494749	0.307673	0.291583	0.585014	0.502372	0.00293561	1.19353e-05	0.745507	0.774522	0.103609	0.832743	0.776339	0.443157	0.00211987	0.275708	0.637479	0.653549	0.327027	0.498774	0.126098	0.445112	0.536684	0.655889	0.379583	0.334285	0.0990492	0.701075	0.202528	0.560985	0.31176	0.889796	0.00889304	0.410737	0.579836	0.419831	0.730548
hsa-miR-20b-5p	0.0309904	0.00243221	0.102365	0.796209	0.75691	0.106828	1.80619e-05	0.738301	0.51775	0.418405	0.048788	0.215359	0.131972	0.00125084	0.0103421	0.819725	0.341302	0.431199	0.442911	0.107131	0.016386	0.194299	0.557819	0.0292975	0.644546	0.714602	0.0328635	0.0260383	0.425228	0.521069	0.105981	0.528014	0.931329	0.0177808	0.345229	0.0280663	0.43051	0.100787	0.000194423	0.0380992	0.59775	0.22206	0.913021	0.0204994	0.0746083	0.00439712	0.00120649	0.176461	0.0034763
hsa-miR-210-3p	0.33815	0.817814	0.732142	0.274231	0.564152	0.478478	0.858635	0.510746	0.643139	0.923061	0.262343	0.335276	0.712797	0.0163445	0.763926	0.78761	0.91633	0.708438	0.364544	0.0134723	0.840409	0.91309	0.153239	0.587587	0.0025173	0.753571	0.77979	0.982487	0.688001	0.374395	0.962943	0.821503	0.000511763	0.745236	0.896946	0.917918	0.791636	0.48936	0.385379	0.86762	0.98235	0.888924	0.974857	0.807411	0.861646	0.507088	0.562734	0.00405106	0.889716
hsa-miR-212-3p	0.877293	0.0283993	0.328738	0.783515	0.344559	0.695226	0.317719	0.272016	0.959892	0.554049	0.235479	0.399614	0.0402076	0.45804	0.10929	0.745435	0.70624	0.66677	0.852659	0.00314133	0.816572	0.0584449	0.411903	0.459632	0.339768	0.550176	0.42013	0.275708	0.963027	5.21563e-06	8.68338e-05	0.821503	0.000789471	0.213649	0.536684	1.60041e-11	0.0459139	0.588517	8.16376e-14	0.423861	0.575829	0.339976	0.873422	0.761536	0.237277	0.430403	0.225884	0.467222	0.755418
hsa-miR-21-3p	0.0546699	0.0954436	0.298351	0.47783	0.729881	0.724875	0.432211	0.0210349	0.836772	0.499733	0.369436	0.259537	0.819866	0.745069	0.508337	0.27338	0.902	0.00302091	0.0256467	0.899626	0.318046	0.259108	0.532543	0.505918	0.014197	0.993227	0.124898	0.916478	0.963027	0.0103385	0.468799	0.455785	0.777934	0.000140924	0.0557986	0.721222	0.939907	0.502911	1.21065e-06	0.0356274	0.440905	0.865086	0.283491	0.926304	0.112383	6.10285e-06	0.533678	0.843008	0.293522
hsa-miR-214-3p	0.00380051	0.108972	2.13439e-06	1.25125e-05	0.196686	0.123252	0.000114837	0.197838	0.169287	2.4829e-15	0.235688	9.56786e-08	0.647588	0.757715	6.19012e-12	2.49199e-09	6.44554e-07	0.393098	0.00268659	1.28471e-10	0.840409	0.700321	1.31394e-09	2.13227e-05	0.776091	0.00976119	0.00295157	0.756586	0.336466	0.896374	0.707788	0.00221411	0.0045725	0.00727158	0.596263	0.225137	0.754505	0.813337	5.22378e-07	1.16875e-06	3.64373e-23	1.57057e-10	6.90307e-05	0.393183	0.87685	1.94352e-05	0.562756	0.412659	0.934085
hsa-miR-214-5p	0.0511388	0.310175	0.69805	0.656971	0.369264	0.00124622	0.943429	1.0387e-05	0.443683	0.959837	0.862087	0.99563	0.760132	0.044662	0.871993	0.754837	0.91506	0.393625	0.966602	0.267501	0.801554	0.917279	0.825009	0.916452	0.67922	0.796131	0.000706937	0.773018	0.584965	0.432377	0.391733	0.906488	0.817742	0.0956785	0.864406	0.792431	0.965993	0.600247	1.03947e-05	0.775765	0.780325	0.826462	0.906581	0.50672	0.666334	0.926499	0.511505	0.83149	0.962593
hsa-miR-215-5p	0.00222898	0.784408	0.262758	0.246541	0.582427	0.565667	0.856903	0.0490018	0.523815	0.44712	0.00318044	0.299766	0.532103	0.529924	0.327678	0.347712	0.227982	0.0154916	0.433997	0.00118362	0.0120184	0.866245	0.0908372	0.0305269	0.0974704	0.000254919	0.00458713	0.231277	0.262928	5.29918e-05	0.168178	0.821503	0.173494	0.266891	0.00386206	2.44383e-08	0.0950723	0.3244	2.45764e-05	0.349487	0.131346	0.655374	0.422866	0.050788	0.0514426	0.00181105	0.3919	0.028799	0.186297
hsa-miR-21-5p	0.0001594	0.987187	5.06522e-12	2.07608e-15	0.87201	0.856535	0.267625	0.299784	0.0327836	0.00457557	0.15102	7.57349e-06	0.266121	0.3292	0.675908	4.73291e-07	0.00279703	0.000198977	0.0262585	0.0631436	0.519991	0.924899	3.21292e-09	0.1822	0.841544	0.0258049	0.000121697	0.000125115	0.259901	0.208307	0.53561	0.202673	0.0392444	0.0313863	0.612173	0.700447	0.00977654	0.000268228	0.00255134	0.114178	2.09362e-14	9.65262e-10	2.97758e-07	0.674281	0.00151158	1.2674e-12	4.98746e-06	0.0139854	0.620292
hsa-miR-216a-5p	0.00364465	0.049467	0.0569866	0.000378859	0.661817	0.00575434	3.32261e-08	1.70433e-08	0.159169	0.133732	0.0846131	0.128854	0.0416938	0.008039	0.00623964	0.206381	0.0137531	0.0119866	9.54485e-05	0.00601198	0.00967907	0.0282007	0.00858923	0.0186572	0.382133	6.66233e-05	1.84037e-05	0.156208	0.894861	0.134134	0.00297773	0.17226	0.000630956	0.358417	0.00265506	0.167728	0.0520578	0.974439	0.0030294	0.230526	0.0740655	0.200521	0.069186	0.529735	0.942656	1.63719e-07	4.19113e-06	9.71931e-05	0.000312606
hsa-miR-216b-5p	0.432256	0.169827	0.00114984	0.656971	0.00290615	0.735757	0.0398451	0.2748	0.14917	0.0856433	0.235479	0.0301023	0.00225333	0.445105	0.00116783	0.24736	0.53315	9.44748e-07	0.426447	0.126747	0.161887	0.0419581	0.0942771	9.58744e-05	0.184101	0.955716	0.0244492	0.153375	0.82429	0.296664	0.205354	0.483876	0.10533	0.00156285	0.305554	0.534677	0.766648	0.548908	0.715721	0.585878	0.0564214	0.914549	0.507241	0.0113276	0.64045	0.819658	0.00201896	0.602089	0.875932
hsa-miR-217	0.439888	0.320525	0.00973119	0.00209517	0.763792	0.202373	0.112291	0.0264408	0.938432	0.158354	0.941631	0.00729577	0.876565	0.0097919	0.0130233	0.00532721	0.00249066	0.199337	0.0531185	1.38848e-06	0.769974	0.802763	0.000457077	0.9408	0.00718029	0.00269301	0.0590009	0.923286	0.273495	0.00887396	0.273626	0.302316	1.46619e-08	0.565986	0.986511	0.270718	0.073304	0.37338	0.791641	0.553653	1.73738e-12	0.0271774	0.109148	0.797919	0.422193	3.07241e-07	0.335586	0.474995	0.998963
hsa-miR-218-1-3p	0.749357	0.393857	0.179895	4.97487e-05	0.20078	0.000281831	9.54319e-17	1.1779e-08	0.987595	0.214759	6.73196e-05	0.330228	0.00552255	2.3448e-07	0.807282	0.0577916	0.0926576	0.0190101	0.00896494	1.1421e-06	0.00227215	0.584085	0.000548357	0.166421	0.000663568	1.70754e-05	6.97029e-05	0.0344151	0.157903	1.66694e-09	0.00559494	0.801986	0.520973	0.579101	7.85697e-10	1.20473e-09	0.000146301	0.0147037	0.0225551	2.20222e-06	5.10151e-05	0.519014	0.191357	0.602401	0.000431231	0.468035	0.268	0.603311	4.44186e-07
hsa-miR-218-5p	0.785324	0.708542	0.705169	0.656766	0.373581	0.0838682	0.900721	0.75309	0.845522	0.408678	0.543324	0.693359	0.814751	0.0571911	0.597688	0.495123	0.819726	0.570374	0.433997	3.30253e-14	0.857921	0.221829	0.316248	0.929035	0.428531	0.612913	0.846195	0.727776	0.753196	0.000168842	0.420156	0.455503	0.0142966	0.124056	0.226874	0.0351392	0.0683987	0.391822	0.742958	0.84283	0.558486	0.554021	0.427883	0.393183	0.749643	0.989932	0.693536	0.0636086	0.74934
hsa-miR-218-5p	0.23906	0.994157	0.705169	0.511996	0.680533	0.138696	0.482786	0.241594	0.986476	0.648969	0.631033	0.479304	0.986234	0.350227	0.567825	0.420804	0.636119	0.506949	0.478769	5.30162e-07	0.710364	0.934212	0.447113	0.720472	0.230857	0.893492	0.764378	0.490248	0.610941	0.478617	0.91141	0.940227	0.636489	0.778568	0.847401	0.668932	0.528863	0.800671	0.446853	0.0141685	0.204368	0.954004	0.49833	0.304754	0.879953	0.355684	0.672446	0.287464	0.791102
hsa-miR-219a-1-3p	0.542808	0.251327	0.644138	0.48877	0.794566	0.0056549	0.246101	0.384654	0.497877	0.590929	0.521964	0.708433	0.98414	0.887656	0.950397	0.536763	0.506696	0.843454	0.850185	0.187503	0.977927	0.955032	0.677239	0.0344428	0.957854	0.833415	0.0789709	0.935576	0.927146	0.952997	0.86835	0.96702	0.896872	0.597631	0.520578	0.711768	0.48526	0.039065	5.48156e-15	0.866079	0.493977	0.855218	0.654912	0.896617	0.5509	0.372586	0.160452	0.643546	0.877945
hsa-miR-219a-2-3p	0.7032	0.0117493	0.788938	0.111953	0.536357	0.744265	0.0954116	0.964908	0.940274	0.884373	0.819903	0.739779	0.949419	0.930377	0.720218	0.799161	0.923627	0.90731	0.585169	0.0170975	0.444954	0.847232	0.523131	0.988428	0.58706	0.872778	0.0653398	0.231277	0.655669	0.994783	0.0868103	0.879415	0.00014431	0.000979279	0.0958074	0.744124	0.616769	0.989696	0.00462836	0.567513	0.82302	0.746491	0.791372	0.807411	0.323114	0.560347	0.742178	0.639326	0.558857
hsa-miR-219a-5p	0.626992	0.239211	0.344201	0.71923	0.943374	0.0772997	0.308849	0.823568	0.633343	0.701013	0.0959853	0.519547	0.999301	0.36565	0.826794	0.573578	0.596245	0.252756	0.0648582	0.0256907	0.245571	0.74662	0.172854	0.000220535	0.11206	0.0933015	0.967758	0.758097	0.639699	0.0681702	0.351586	0.618583	0.886823	0.217221	0.420913	0.815712	0.0170027	0.874756	3.86991e-07	3.67415e-06	0.182117	0.655374	0.276658	0.352144	0.588041	0.380729	0.00933264	0.630988	0.808001
hsa-miR-221-3p	0.878483	0.00198412	0.89167	0.543499	0.794529	0.0978974	0.0833819	0.141097	0.127153	0.743723	0.953366	0.635644	0.985905	8.26637e-05	0.871993	0.48628	0.745222	0.274489	0.189781	0.00619623	0.00428271	0.888294	0.0155001	0.961528	0.558974	0.862587	0.0442043	0.0011186	0.611027	0.057893	0.943259	0.562318	3.01392e-05	7.40836e-16	0.472978	0.689498	0.12571	0.794357	0.475226	0.288025	0.0817357	0.41728	0.869395	1.54365e-07	0.0670365	0.0863676	3.73414e-05	0.00329049	0.336489
hsa-miR-221-5p	0.0251116	0.663529	0.0931472	0.0017974	0.00455699	1.96509e-06	5.94426e-07	2.98079e-11	0.0562356	0.342712	0.0219703	0.223906	0.012266	0.995669	0.215597	0.0977622	0.638434	0.0569778	0.0127672	4.79419e-20	0.0945536	0.912143	0.00444908	0.0121425	0.00115397	0.2418	2.48969e-07	1.88734e-08	0.182873	6.29715e-06	0.891664	0.807468	0.0207502	0.165094	0.00252151	0.0132197	0.112031	0.038826	0.0381078	0.000324001	0.00215284	0.554313	0.317235	0.0245995	5.89287e-07	0.265052	0.00117111	0.422127	0.0010321
hsa-miR-222-3p	0.0923681	0.969227	0.807436	0.17851	0.824119	0.270886	0.879574	0.0803437	0.676482	0.790289	0.780833	0.973336	0.986234	0.512809	0.878829	0.762737	0.537409	0.761934	0.803181	7.50437e-09	0.925285	0.674805	0.006151	0.9408	0.106611	0.90653	0.283512	0.916478	0.904278	0.0686537	0.0445233	0.956279	0.990682	0.72876	0.528534	0.751291	0.609289	0.848003	0.00424076	0.836489	0.153218	0.986322	0.967442	0.772697	0.276549	0.873006	0.579969	0.91376	0.825095
hsa-miR-222-5p	0.541059	0.593619	0.561263	0.0663168	0.824119	0.673699	1.65491e-05	0.150006	0.902335	0.590346	0.943623	0.399614	0.977972	0.643248	0.183552	0.74187	0.319415	0.0298991	0.436188	0.628132	0.256182	0.995002	0.131585	0.00184983	0.363874	0.530913	5.20972e-07	3.80107e-05	0.365819	0.719918	0.873727	0.956279	0.0401454	0.396125	0.0428471	0.145517	0.146491	1.01207e-07	4.82566e-06	0.489908	0.281097	0.878001	0.749658	0.00291201	0.0174647	0.0369636	0.207897	0.86233	0.934085
hsa-miR-223-3p	0.973169	0.977362	0.141447	0.060517	0.140813	0.397897	1.43984e-12	0.139096	0.120493	0.150189	1.29887e-06	0.367058	0.677969	0.122777	0.180774	0.141474	0.854811	0.4438	0.0845744	0.339938	0.424991	0.951212	0.00331224	0.00595058	0.582161	0.963305	0.0114308	0.38285	0.521041	0.00140884	0.974945	0.740805	0.490485	0.00404282	0.889058	0.375901	0.766505	0.023216	0.0216199	0.629327	1.838e-10	0.947684	0.846729	0.00919029	0.856371	0.00299664	0.463738	0.862468	0.873966
hsa-miR-223-5p	0.433389	0.0601137	0.142055	0.116955	0.738574	0.448482	0.789431	0.39655	0.741609	0.289086	0.745118	0.294338	0.4105	0.209663	0.181564	0.311983	0.400437	0.373327	0.693801	0.240638	0.463892	0.481147	0.0681482	0.312393	0.142133	0.854238	0.876471	0.0813429	0.213099	0.909736	0.814635	0.363634	0.281124	0.505008	0.176421	0.000145505	0.205789	9.26382e-06	0.0135431	0.530593	0.0921538	0.461561	0.141907	0.750064	0.64045	0.0274279	0.225884	0.0435854	0.857603
hsa-miR-22-3p	0.194946	0.241628	0.00015442	0.000525278	0.904258	0.721502	0.160782	0.6518	0.859918	0.0495306	0.961475	0.00938195	0.615239	0.575794	0.000266336	0.0175717	0.234692	0.489831	0.0568858	0.0209507	0.600505	0.906938	1.77462e-05	0.988428	0.908877	0.871009	0.831369	0.38285	0.417947	0.177812	0.32332	0.688626	0.755414	0.033358	0.418724	0.000593544	0.958502	0.680897	0.804046	0.318655	6.95943e-07	0.04938	0.0451751	0.616226	0.674255	0.705171	0.875275	0.0084249	0.991399
hsa-miR-224-5p	0.327916	0.0466022	0.5813	0.386485	0.792249	7.64696e-08	5.05586e-06	0.0266196	0.121862	0.864256	0.361546	0.628588	0.986234	0.000635511	0.215298	0.661304	0.166222	0.722845	0.249091	0.259928	0.524836	0.402287	0.856774	0.247278	0.873371	2.45458e-07	0.0436409	0.333247	0.686625	0.993094	5.02488e-05	0.994601	0.538469	0.203341	0.148086	0.423656	0.399978	0.935194	0.218437	0.00197914	0.985418	0.818216	0.976258	0.800121	0.547032	0.273186	1.27721e-05	0.112923	0.200783
hsa-miR-22-5p	0.000279595	0.370253	0.763036	0.206486	0.867214	0.604799	0.152304	0.0264408	0.283129	0.379023	0.742944	0.375317	0.165174	0.00312423	0.77377	0.356361	0.587089	0.182747	0.620626	0.124881	0.00496384	0.0213709	0.176069	0.009828	0.592815	0.721617	0.0412994	0.96043	0.686625	0.72033	0.328298	0.000248212	0.94894	0.989534	0.425261	0.36754	0.869388	0.635794	0.840707	0.220311	0.182117	0.90792	0.376916	0.0631905	0.0620869	0.561462	0.29823	0.330092	0.916782
hsa-miR-23a-3p	0.195623	0.745258	0.291234	0.0430684	0.763792	0.815396	0.0246669	0.0106464	0.477283	0.428673	0.00145724	0.48633	0.00060623	0.465173	0.221913	0.101678	0.318577	0.377857	0.206352	0.199856	0.863181	0.471396	0.0984907	0.916452	0.556437	0.112978	0.00378764	0.793135	0.882794	0.166103	0.345633	0.998873	0.670104	0.878214	0.86489	0.261954	0.961038	0.990649	0.914585	0.257616	0.270091	0.354094	0.172722	0.612045	0.921942	0.16852	0.424143	0.112946	0.456828
hsa-miR-23a-5p	0.00166665	0.0730547	0.5813	0.0815326	0.926544	0.437317	0.177116	0.838846	3.27348e-06	0.675724	0.483717	0.708433	0.0741853	0.0190701	0.50683	0.512946	0.319415	0.852026	0.647196	0.585618	0.373093	0.527146	0.76449	0.714154	0.0252929	0.500365	0.512494	0.231277	0.0558408	0.531564	0.943259	0.619654	0.701793	0.0976201	0.563849	0.436988	0.121011	0.825452	0.900524	0.814113	0.757781	0.533001	0.869395	0.0769199	0.230445	0.302394	0.221593	0.000506674	0.625861
hsa-miR-23b-3p	0.374145	0.314912	0.5813	0.153621	0.738574	0.202373	0.202737	0.391782	0.843367	0.573366	0.634177	0.403184	0.970181	0.257565	0.369712	0.31337	0.425624	0.880468	0.315233	0.160758	0.974672	0.674805	0.0956473	0.205686	0.554598	0.702442	0.367528	0.904172	0.878636	0.496862	0.811311	0.701207	0.88968	0.944881	0.941453	0.797157	0.845838	0.765155	0.908635	1.13071e-06	0.0569043	0.213269	0.327415	0.217589	0.868124	0.176744	0.198914	0.367169	0.668057
hsa-miR-24-1-5p	0.114872	0.709695	0.0024334	0.00170886	0.926544	0.00852427	0.000466054	0.00122738	0.432603	0.856662	0.657867	0.00865248	0.984744	0.185852	0.300309	0.00518054	0.0118933	0.0657014	0.00490113	0.00040562	0.904887	0.743161	0.000726028	0.312393	0.749699	8.65879e-05	0.000561134	0.28456	0.943779	0.00274647	0.00908597	0.743038	0.736102	0.726383	0.472751	0.0339839	0.0940356	0.865815	0.000590751	0.84439	1.91721e-10	0.0129249	0.149814	0.973919	0.00925818	2.2072e-05	0.124528	0.906737	0.877645
hsa-miR-24-2-5p	0.0301519	1.55657e-06	0.0945466	0.00127366	0.57797	0.0585527	0.966156	9.57748e-06	0.109028	0.0260047	0.0213254	0.0342396	0.98166	0.561606	0.0123142	0.00573861	0.72814	0.0190101	0.000227172	0.0882771	0.87288	0.00424256	0.0175481	0.0797921	0.318489	0.0523366	6.52361e-15	0.235493	0.88442	0.124579	0.468799	0.000658602	0.0690364	0.72591	0.246931	0.686369	0.756749	0.232295	0.0354399	0.866079	0.0139613	0.402426	0.0134073	5.00402e-10	0.680306	7.95761e-08	0.651316	0.0365708	0.859348
hsa-miR-24-3p	0.00916742	0.891417	0.807436	0.597816	0.846645	0.500712	0.220639	0.0683077	0.774354	0.944114	0.929107	0.748525	0.593436	0.796458	0.513244	0.522316	0.509538	0.234852	0.267291	0.165109	0.430311	0.565899	0.136454	4.85345e-05	0.957854	0.569505	0.0282533	0.699431	0.274216	0.002825	0.0805085	0.672152	0.0165991	0.470094	0.079273	0.689498	0.297777	0.815378	4.77867e-05	1.55237e-06	0.322751	0.572217	0.226934	0.502309	0.868048	0.671193	0.221593	0.675233	0.934085
hsa-miR-24-3p	0.261386	0.00010229	0.0199138	0.806394	0.324874	0.565667	0.947407	0.108752	0.892037	0.583208	0.00242926	0.482441	0.109426	0.77389	0.0605297	0.977602	0.97394	0.868497	0.89084	0.724941	0.681938	0.0389027	0.423108	0.0173975	0.957854	0.756743	0.330242	0.804786	0.409155	0.00388203	0.000143643	0.188414	0.88968	0.153425	0.992916	2.12133e-05	0.0186347	0.758132	1.11884e-06	0.949433	0.715304	0.554021	0.760213	0.215881	0.133106	0.109006	0.724451	0.278611	0.699189
hsa-miR-25-3p	0.541059	0.0780816	0.0217325	0.000722906	0.0529468	0.460822	0.174905	4.56619e-05	0.0123184	5.34386e-05	0.163681	5.40147e-05	0.117411	0.0358171	5.42703e-05	0.0139688	0.000265504	0.310463	0.0301865	0.752992	0.081219	0.0366391	0.00205736	0.0943899	0.479585	0.126103	0.381946	0.959084	0.0757961	0.699086	0.000855512	0.025475	0.0344616	0.0517614	0.440599	0.850907	0.975415	0.459849	0.0360405	0.074209	0.00119699	0.0251474	0.0307918	0.00314425	0.141509	0.00938506	0.0540199	0.0327811	0.837881
hsa-miR-25-5p	0.66775	0.0809841	0.729447	0.902496	0.503972	0.429052	0.00795487	0.0563244	0.80175	0.982381	0.904683	0.843606	0.98875	0.0642467	0.950397	0.713827	0.688016	0.783923	0.862225	0.596507	0.907223	0.967739	0.740023	0.962836	0.866416	0.670907	0.835268	0.23061	0.462879	0.33616	0.0967823	0.917928	0.0148173	0.0212201	0.685762	0.350489	0.0969872	0.148483	0.00108406	0.65804	0.542602	0.905076	0.800962	0.901475	0.729903	0.901638	0.37306	0.630988	0.868386
hsa-miR-26a-1-3p	0.660898	0.687798	0.188356	0.467374	0.639178	0.522552	0.4176	0.888701	0.416518	0.040286	0.206599	0.0381537	0.222328	0.621091	0.0328708	0.394184	0.0869207	0.710163	0.340211	0.757209	0.245571	0.0309214	0.881299	0.77836	0.455238	0.0860096	0.000385793	0.876032	0.837634	0.96189	0.241971	0.128564	0.1138	0.163095	0.303076	0.689498	0.920392	0.397567	0.0121583	0.443385	0.255773	0.0294628	0.234415	0.615582	0.81802	0.0256335	0.0951748	0.483058	0.735385
hsa-miR-26a-2-3p	7.61441e-06	0.69544	0.295124	0.29637	0.254922	0.794913	0.000134727	0.000209774	0.497877	0.687616	0.0069174	0.470613	0.220065	0.47243	0.597688	0.414419	0.863196	0.0439118	0.114022	0.0828879	0.412984	0.592618	0.0418875	0.303446	0.377808	0.406	0.204227	0.751401	0.832646	0.00854509	0.130079	0.703567	0.822045	0.0006611	0.00506762	0.00731683	0.25647	0.407095	0.293604	0.947272	0.0199647	0.698269	0.317235	0.886846	0.54658	0.355258	0.355916	0.723928	0.129972
hsa-miR-26a-5p	0.877293	0.000571153	0.142055	0.00170886	0.089671	3.03665e-06	0.000788425	0.400564	0.000169306	0.134799	0.317861	0.312109	0.0957874	0.258352	0.0946205	0.0223288	0.162287	0.000458045	0.0014823	0.0547179	0.1126	0.380741	0.05369	0.908542	0.062603	0.0274911	0.743648	0.00600101	0.330121	0.749347	0.0741642	0.396392	2.08303e-05	0.271297	0.0127044	0.021844	0.552869	0.546398	0.000126636	0.0873228	0.00158415	0.203374	0.0102435	0.660739	0.598204	0.47474	0.263092	0.350543	0.0393038
hsa-miR-26a-5p	0.309487	0.00164771	0.597129	0.0329293	0.351847	0.0139633	5.18621e-09	0.858121	0.000169306	0.795241	0.880373	0.963712	0.415244	0.0122003	0.75071	0.836075	0.933166	0.262196	0.776931	0.521246	0.8709	0.167681	0.218628	0.038891	0.0606836	0.216216	0.994747	0.632226	0.686754	0.302503	7.8381e-06	0.201274	0.520973	9.09146e-06	0.0246593	0.495728	0.0865384	0.848003	0.00140475	0.900508	0.211353	0.204549	0.83037	0.609651	0.103413	0.0538531	0.915911	0.180697	0.894317
hsa-miR-26b-3p	0.453445	0.584711	0.930269	0.275748	0.880184	0.47447	0.703091	0.578911	0.51413	0.619516	0.0997832	0.969019	0.929482	0.113148	0.749427	0.834199	0.674802	0.213655	0.940779	5.17772e-16	0.987416	0.914221	0.527672	0.0011471	0.646125	0.580001	0.259619	0.176995	0.971698	0.100658	0.378337	0.943225	0.131492	0.596468	0.000247457	0.917918	0.0559901	0.0163558	1.2946e-07	0.569733	0.597695	0.666623	0.863884	0.969114	0.522669	0.659002	0.878837	0.85086	0.247888
hsa-miR-26b-5p	0.143973	0.000713368	0.0464647	0.000120812	0.517637	0.168681	0.144365	8.64251e-05	0.992519	0.865233	0.421657	0.1649	0.00521907	1.38737e-11	0.145449	0.767115	0.166222	0.00418898	3.13507e-05	0.0438357	0.000430584	0.00188147	0.239401	0.277945	0.316085	0.00353304	0.0442043	0.0247634	0.542248	0.25322	0.00620369	0.752789	5.77888e-09	0.211211	0.00167952	0.000869385	0.0546902	0.827642	0.498956	0.0768543	0.481451	0.554021	0.38777	0.522269	0.75375	0.000499665	0.0164341	9.7181e-13	0.000142011
hsa-miR-27a-3p	0.661727	0.906686	0.708323	0.537349	0.324874	0.111239	0.585484	0.706377	0.916285	0.590346	0.395357	0.815898	0.588205	0.180494	0.805867	0.613841	0.720218	0.788798	0.89615	2.35264e-05	0.866341	0.260691	0.572831	0.0266211	0.908877	0.685162	0.142101	0.853459	0.692854	0.017947	0.113691	0.734532	0.0228747	0.419088	0.74365	0.23477	0.496699	0.357506	1.99469e-19	0.839258	0.60371	0.652078	0.638912	0.621242	0.868124	0.951595	0.0599658	0.0185355	0.151187
hsa-miR-27a-5p	0.761752	0.794032	0.942307	0.386485	0.351847	0.38544	0.0124842	0.823568	0.899393	0.743723	0.269193	0.783652	0.986234	0.939795	0.646044	0.952833	0.964308	0.776508	0.974859	0.425361	0.824673	0.955032	0.737636	0.621462	0.529758	0.983792	0.163288	0.947916	0.697393	0.0881437	0.274615	0.596826	0.00757981	0.0642036	0.284076	0.551524	0.975415	0.566537	4.70924e-06	0.710192	0.575824	0.964673	0.939666	0.963148	0.21482	0.408409	0.706401	0.48386	0.998963
hsa-miR-27b-3p	0.14409	0.412753	0.5813	0.656971	0.800935	4.34941e-07	0.222688	0.283315	0.558822	0.768021	0.352024	0.646684	0.973753	0.917444	0.567825	0.834199	0.688016	0.517667	0.487584	0.00592814	0.992744	0.419368	0.588017	0.14308	0.11206	0.976278	0.378666	0.867672	0.425202	0.241248	0.378477	0.549317	0.975558	0.158352	0.633905	0.58119	0.67667	0.60662	1.79228e-06	0.86762	0.689541	0.490796	0.605847	0.00843656	0.416261	0.109507	0.804601	0.890312	0.736366
hsa-miR-27b-5p	0.871565	3.68736e-10	0.595158	0.0228979	0.926544	0.833365	1.1734e-06	0.00638147	0.987595	0.743723	0.00890739	0.607992	0.883049	3.50259e-07	0.251619	0.907568	0.576269	0.165394	0.117345	4.90407e-07	0.00919878	0.694203	0.6045	0.0118936	0.416492	0.300854	0.0382654	0.000726596	0.00443649	5.89105e-05	0.167849	0.862317	0.211224	4.42862e-05	9.34226e-05	0.203432	0.00490073	0.232875	2.43483e-06	0.277908	0.506007	0.775881	0.7333	0.00127279	0.00668687	0.262304	0.927059	0.162284	0.465029
hsa-miR-28-3p	0.485991	0.00509681	0.792538	0.943571	0.667154	0.0241339	2.53594e-13	0.00953869	0.921454	0.631184	0.00304578	0.848265	0.585099	0.000513561	0.101461	0.786407	0.888579	0.360289	0.369278	1.60088e-06	0.44243	0.310612	0.598288	0.0429462	0.000126403	0.976278	0.846077	0.0560365	0.800905	0.000205391	0.0508659	0.843557	0.64043	0.000377454	3.62647e-13	0.103904	0.121284	0.006062	0.288575	0.00896746	0.435562	0.90258	0.65752	0.30536	0.0185482	0.50075	0.0347914	0.860141	0.25329
hsa-miR-28-5p	0.638373	0.00907792	0.751411	0.00641607	0.349624	0.844121	0.00674543	0.205961	0.764688	0.414209	0.045955	0.68085	0.121418	6.41217e-05	0.841796	0.0428064	0.581538	0.0198138	0.776931	0.315182	0.638469	0.491131	0.000459933	0.00098965	0.0855193	0.0137868	0.259781	0.915024	0.791471	0.00206507	0.000701272	0.7308	0.0108321	0.0235258	0.902597	0.170502	0.0750771	0.158447	0.389668	0.708204	0.00050702	0.70713	0.43142	0.733676	0.242332	0.152037	0.586608	0.541758	0.198731
hsa-miR-296-3p	0.409628	0.0768163	0.00635095	0.000401816	0.676436	0.716429	0.471907	0.0581083	0.796746	0.00124925	0.219639	0.0333767	0.144898	0.135644	0.000857725	0.00123035	0.0312136	0.0798328	0.000263111	0.00261994	0.0957772	0.885393	0.000259984	0.438728	0.289915	0.835459	0.762567	0.978766	0.538716	0.839729	0.660178	0.740805	0.742707	0.963392	0.407868	0.0973592	0.343247	0.930268	0.00329061	0.00211352	1.32006e-07	0.0736303	0.013438	0.396501	0.622139	0.0532729	0.458455	0.871482	0.935372
hsa-miR-296-5p	0.142347	0.202134	0.00060706	0.000645257	0.796137	0.799745	0.0213909	0.32518	0.0064535	0.0351866	0.941631	0.00938195	0.970181	0.103442	0.0224176	0.0776489	0.394268	0.109969	0.0185308	0.372899	0.734181	0.660407	0.0160878	0.867974	0.982218	0.734013	0.768889	0.523492	0.697393	0.378983	0.204239	0.124253	0.13271	0.275416	0.725709	0.321545	0.653253	0.759642	0.00240293	0.800446	2.4693e-06	0.001757	0.0205325	0.492677	0.843522	0.26124	0.0155794	0.0538449	0.408552
hsa-miR-297	0.520165	0.817814	0.4184	0.0350585	0.0010578	0.202997	3.54186e-06	0.589427	0.0450387	0.884373	0.142168	0.638333	0.620844	0.852398	0.698345	0.879633	0.897177	0.284951	0.76999	2.38812e-05	0.56374	0.967489	0.707206	0.39317	1.23021e-05	0.0180014	6.63503e-05	0.196556	0.961063	0.0354633	0.0798954	0.0664584	0.010501	0.147839	0.49507	0.00187442	0.404328	0.000319729	0.518481	0.000204208	0.939057	0.888924	0.974857	0.0229187	0.943726	0.373029	0.301254	0.016763	0.00570697
hsa-miR-298	0.264865	0.901159	0.990089	0.922836	0.984093	0.502519	0.57745	0.577136	0.712791	0.990376	0.631033	0.87442	0.950086	0.680604	0.968787	0.995613	0.850725	0.361597	0.968192	0.0392002	0.587624	0.902104	0.902238	0.205433	0.606662	0.806698	0.0047346	0.904172	0.873694	0.886838	0.565544	0.940227	0.223848	0.00504983	0.0724488	0.660588	0.817282	0.743545	4.16958e-14	0.187905	0.988677	0.954004	0.877816	0.373291	0.413477	0.453494	0.546826	0.970039	0.632958
hsa-miR-299-3p	0.0361528	0.832978	0.759092	0.456794	0.945207	0.815396	4.69557e-05	0.789804	0.367952	0.69573	0.631033	0.939789	0.983467	0.880106	0.539402	0.817588	0.892399	0.76735	0.382979	3.70905e-27	0.640476	0.83026	0.0457313	0.712248	0.246555	0.739046	0.226714	0.636685	0.631667	0.265911	0.539778	0.956279	0.00159518	0.597631	0.331344	0.935358	0.18852	0.600247	2.21566e-17	0.488335	0.52134	0.666623	0.877576	0.00609769	0.064232	0.886218	0.957416	0.639089	0.976278
hsa-miR-299-5p	5.94233e-12	0.000247282	4.02733e-06	5.52887e-17	0.00889047	6.24572e-13	8.3331e-08	6.89105e-07	2.59559e-06	3.92334e-07	9.88567e-06	3.57136e-09	1.85221e-09	0.00152048	0.000168431	2.55782e-16	5.99479e-07	1.20164e-15	0.000950915	0.0220877	0.00176478	2.50369e-05	1.92712e-10	0.00277386	2.32339e-05	1.584e-11	2.37595e-09	2.77057e-08	0.0198938	1.2084e-08	0.00138456	0.000144512	0.000958491	0.0008858	2.09969e-06	4.26373e-05	2.09936e-05	0.0596725	0.228321	0.202215	9.24746e-09	2.36758e-09	1.62069e-10	9.20951e-05	0.00112907	1.2674e-12	0.00316411	0.016763	0.0610263
hsa-miR-29a-3p	0.729232	0.105639	4.02431e-05	1.21889e-06	0.831045	0.0196602	9.37979e-15	4.30874e-22	0.869096	0.0088245	0.46992	0.000647386	1.18456e-05	0.000186375	0.0972407	0.00442087	0.00312473	0.000103865	2.58383e-10	0.0137132	0.00582795	0.505342	0.00303947	0.00320902	0.00193983	0.0001883	1.48521e-09	3.44641e-09	0.19022	0.00330785	4.11861e-09	0.513922	0.000877579	9.72446e-09	8.86081e-05	3.91229e-07	0.166741	0.158684	1.76544e-10	0.267478	6.41188e-09	0.382813	0.0906354	0.0283235	0.619828	0.00433119	0.152794	0.0178181	0.167912
hsa-miR-29a-5p	0.000823905	0.0321402	0.0142484	0.00210451	0.106703	0.341123	0.00169276	0.914307	0.286107	0.173518	0.00475323	0.0235939	0.00676837	0.253461	0.0202677	0.0510824	0.122889	0.15234	0.429494	0.487776	0.0209728	0.0450383	0.0133405	0.832743	0.305561	0.937696	0.162047	0.0395639	0.27225	0.518899	0.0012051	7.48131e-06	0.157687	0.0837116	6.15725e-05	2.17946e-05	0.0571544	0.569568	0.00046694	0.853817	0.233159	0.0422315	0.0105754	0.149729	0.461041	0.0321187	0.0970094	0.000232558	0.172388
hsa-miR-29b-3p	0.203435	0.818819	0.863608	0.511996	0.968069	0.598337	0.236226	0.429116	0.839969	0.648969	0.705855	0.694322	0.779064	0.178229	0.322407	0.638942	0.688016	0.9068	0.478769	0.656243	0.987191	0.897719	0.42188	0.00988861	0.388547	0.942755	0.225387	0.811389	0.894861	0.578027	0.512805	0.740805	0.791837	0.742479	0.819383	0.43299	0.687968	0.7654	0.000112966	8.66783e-07	0.374423	0.617056	0.46185	0.34215	0.732234	0.632712	0.367233	0.990925	0.588895
hsa-miR-29c-3p	0.0057105	0.00301015	0.0108168	0.117361	0.0177624	0.0150858	0.00019452	5.95415e-17	0.236073	0.188977	0.075774	0.0584449	0.000112927	0.932025	0.00129026	0.261892	0.353682	0.000714043	0.00458739	0.0134643	0.0584787	0.0955046	0.523131	1.74057e-10	0.0121586	0.0246629	3.57254e-10	0.00387814	0.994979	0.00108755	3.56032e-05	0.864546	0.00200363	0.00235801	0.0053998	0.167763	0.471004	0.172273	0.0741155	0.000327325	0.00201668	0.954004	0.427883	0.243172	0.67342	0.000498511	5.32409e-05	0.437578	0.0528402
hsa-miR-29c-5p	0.69301	2.091e-12	0.367198	0.0106934	0.412992	0.662631	0.000868978	0.0266196	0.713836	0.769143	0.0229751	0.335276	0.461107	2.19252e-07	0.129476	0.716809	0.36949	0.037323	0.0418413	0.00230735	0.00686633	0.326283	0.33267	0.541193	0.0536144	0.27794	0.125171	0.0027965	0.00886238	0.232173	0.0135415	0.620809	0.0269528	4.87095e-12	1.70926e-07	0.00563241	0.00279662	0.168572	0.000261174	0.249972	0.449229	0.554021	0.546243	0.00182984	0.000104541	0.0922968	0.533678	0.0131918	0.0214379
hsa-miR-300	0.00755008	0.974399	0.545054	0.819257	0.800935	0.559848	0.624033	0.0954597	0.80175	0.982381	0.943029	0.809704	0.924092	0.167906	0.90109	0.915323	0.980953	0.880468	0.0448395	0.104893	0.778267	0.917279	0.804399	0.388801	0.873371	0.0924973	0.412636	0.887372	0.822978	0.65952	0.00185425	0.98586	0.712293	0.943335	0.436673	0.700447	0.465666	0.742555	0.0353901	2.20483e-05	0.757031	0.995325	0.949172	0.884044	0.956715	0.734997	0.11503	0.946121	0.770239
hsa-miR-301a-3p	0.000374592	0.181322	1.01975e-10	4.02019e-15	0.867307	0.917153	0.0417877	0.0231427	0.0649176	0.0011892	0.447568	2.28901e-06	0.328425	0.308863	0.317249	1.35304e-07	0.0019627	0.000828409	0.00554145	0.0335688	0.524836	0.948796	3.37507e-09	0.133069	0.903864	0.0267896	0.00016557	0.00461324	0.946396	0.102561	0.238173	0.161209	0.238368	0.435856	0.565258	0.614736	0.0375536	0.229678	0.0259676	0.162311	2.09362e-14	3.10635e-10	8.46612e-07	0.918959	0.00544054	3.13985e-10	9.79068e-07	0.0588847	0.891221
hsa-miR-301b-3p	0.0974001	0.0863619	0.849602	0.410629	0.0151716	0.402327	0.669807	0.577136	0.236073	0.840522	0.0227145	0.821898	0.320299	0.0889981	0.600008	0.917063	0.505002	0.139336	0.746849	0.425327	0.142435	0.7542	0.662578	0.541193	0.289915	0.445085	0.135284	0.116774	0.671945	0.302597	0.303568	0.931548	0.556358	0.241379	0.114276	0.00162224	0.339646	0.438687	0.92252	0.00057583	0.209201	0.785506	0.908211	0.0705564	0.467134	0.580288	0.694379	0.222137	0.903657
hsa-miR-302a-3p	0.00047945	0.000688282	0.659699	0.149117	0.629573	0.00195489	0.00816505	7.49013e-05	0.224817	0.875634	1.10249e-05	0.389335	0.00683189	0.331022	0.470453	0.762358	0.498962	0.139336	0.618159	0.0271746	0.988631	0.0659682	0.0501675	0.00694139	0.062603	0.410643	0.225071	0.38285	0.809134	0.000112938	0.0146058	0.975503	0.000789471	3.22709e-06	0.079273	0.137206	0.335542	1.88691e-06	0.000821218	0.85779	0.631645	0.878001	0.511301	0.000204192	0.960086	5.14159e-10	0.0917526	0.942203	0.00834587
hsa-miR-302a-5p	0.254255	0.988342	0.579616	0.0881023	0.181915	0.522552	0.0047927	0.0624423	0.768889	0.0797976	0.945329	0.334992	0.840398	1.37837e-07	0.0972464	0.184419	0.433916	0.555732	0.595797	0.140016	0.66381	0.774522	0.0720746	0.024687	0.526268	0.456895	0.841234	0.796677	0.873839	0.434146	0.68807	0.585876	0.374552	0.421721	0.0815772	0.000172918	0.692116	0.311836	0.984756	0.00840755	0.288946	0.421652	0.567461	0.594698	0.666334	0.807576	0.895535	0.709349	0.945183
hsa-miR-302b-3p	4.58835e-05	0.893645	0.863608	0.783515	0.71402	0.886971	0.0062423	0.0958312	0.839969	0.944814	0.412528	0.436203	0.989465	0.77389	0.014733	0.982393	0.743644	0.937704	0.655501	0.000903418	0.537269	0.551208	0.804736	0.49578	0.273732	0.87393	0.0305697	0.651287	0.316675	0.372553	0.287798	0.940227	0.399264	0.701992	0.902597	0.850907	0.845838	0.0417694	0.0023626	0.0130966	0.654021	0.964673	0.792363	0.81936	0.812918	0.0440492	0.61281	0.356613	0.179632
hsa-miR-302b-5p	0.240802	0.397642	0.177222	0.744819	0.926544	0.010915	8.66629e-08	0.0767739	0.839969	0.761865	0.780833	0.30496	0.412155	0.957638	0.0303406	0.950548	0.902	0.0118837	0.202011	0.0280533	0.639518	0.664261	0.61359	0.00138667	0.891082	0.169594	1.22893e-06	0.127805	0.882794	0.752722	0.349001	0.956279	0.0116997	0.0408509	0.101091	0.736532	0.966771	0.37338	0.0123387	0.24522	0.117987	0.698269	0.924945	0.127612	0.887707	0.219573	3.01634e-05	0.991435	0.83555
hsa-miR-302c-3p	0.254255	0.999019	0.846403	0.972637	0.943504	0.794913	4.31161e-05	0.94253	0.987595	0.702363	0.847684	0.646684	0.273017	0.790989	2.19631e-05	0.952385	0.727565	0.722845	0.559461	0.159008	0.284696	0.704974	0.425241	0.000439259	0.3175	0.740068	0.003586	0.693153	0.742387	0.0559616	0.273	0.877256	0.843366	0.952395	0.0979479	0.481907	0.25805	0.0287392	0.475226	3.93047e-10	0.909205	0.669797	0.48331	0.598322	0.899882	0.0809383	0.188827	0.340977	0.655809
hsa-miR-302d-3p	0.121842	0.0178869	0.534727	0.0511007	0.973015	0.882546	0.000945409	0.170978	0.987595	0.999624	0.447568	0.769486	0.612911	0.00608267	0.363574	0.77493	0.136106	0.195399	0.76999	0.0685322	0.00176478	0.967489	0.471267	0.766778	0.00529106	0.118711	1.10576e-07	0.0114971	0.543935	0.655416	0.0110073	0.956279	0.0185328	0.0116387	0.0643149	0.850907	0.423365	0.0407589	0.964374	0.162749	0.134585	0.665607	0.988423	0.202259	0.120669	0.377319	0.000147483	0.694007	0.735385
hsa-miR-302d-5p	0.654632	0.915938	0.367198	0.301401	0.492615	0.100401	1.11663e-09	0.00453519	0.655407	0.287558	0.0345326	0.661226	0.989465	1.66774e-06	0.390652	0.413696	0.714769	0.657438	0.966889	0.122298	0.234124	0.967394	0.137756	0.00190878	0.00121159	0.770517	0.956835	0.13496	0.108378	0.000560957	0.439906	0.917928	0.813231	0.0112839	9.3894e-10	0.238896	0.0250419	0.00385254	0.0274437	0.177053	0.217462	0.554021	0.601905	0.417415	0.038222	0.503724	0.225884	0.98714	0.684321
hsa-miR-30a-3p	0.327916	0.0609276	0.204756	0.00463957	0.639178	0.936536	0.0848564	0.0594229	0.83531	0.0107814	0.766619	0.049396	0.779064	0.0097919	0.307673	0.00740538	0.498962	0.186629	0.00496896	0.122316	0.591207	0.350155	0.007316	0.541193	0.57465	0.781204	0.0435471	0.655462	0.976996	0.135955	0.167849	0.356507	0.212473	0.96369	0.418724	0.77303	0.418074	0.02999	4.14583e-08	0.807699	0.00259765	0.22206	0.00908463	0.81936	0.999799	0.0507651	0.219469	0.657689	0.755418
hsa-miR-30a-5p	0.6786	0.952093	0.452947	0.346445	0.422757	0.507173	0.190025	0.365049	0.86874	0.158354	0.386078	0.263786	0.506113	0.150553	0.987052	0.407187	0.423891	0.77066	0.311627	0.00448144	0.654383	0.0790242	0.185356	0.280258	0.629537	0.263065	0.27922	0.95787	0.814475	0.116755	0.468369	0.158157	0.0200998	0.33208	0.14072	0.314026	0.387859	0.100787	1.87534e-06	0.925684	0.209201	0.24399	0.282824	0.244998	0.719998	0.369301	0.684568	0.263596	0.847568
hsa-miR-30b-3p	0.66775	0.435533	0.803489	0.825972	0.564152	0.140034	0.0605999	0.0032243	0.00091858	0.768021	0.116984	0.769486	0.839332	0.000340903	0.95708	0.810135	0.731913	0.896191	0.974859	0.573837	0.000337911	0.682949	0.774617	0.29221	0.515945	0.451189	5.21452e-06	0.693153	0.994979	2.30411e-05	0.00470627	0.988922	0.834808	0.139826	0.74365	0.462797	0.307083	0.0302764	0.305675	0.0440806	0.45023	0.700017	0.709495	8.41702e-05	0.233132	0.829202	0.000288102	0.0151223	0.000569445
hsa-miR-30c-1-3p	0.80725	0.745258	0.714367	0.703855	0.498456	0.946684	0.242271	0.772944	0.674073	0.720138	0.447568	0.681172	0.718773	0.981999	0.971774	0.585528	0.689689	0.917655	0.809475	0.574938	0.937715	0.674805	0.527672	0.00694139	0.203128	0.451209	0.121559	0.591237	0.943545	0.201936	0.868676	0.817528	0.712293	0.839226	0.707097	0.606024	0.872567	0.779564	0.000763065	0.183645	0.703765	0.959643	0.747422	0.807985	0.416261	0.861197	0.38103	0.788927	0.939942
hsa-miR-30c-2-3p	7.47684e-05	0.963773	0.991181	0.61715	0.354117	0.794913	0.654927	0.0865797	0.0734625	0.551275	0.359759	0.746914	0.299925	0.485998	0.944654	0.637619	0.862947	0.592222	0.330833	0.568733	0.371229	0.597994	0.772851	0.541193	0.0376221	0.969324	0.000183197	0.952495	0.875749	0.0429917	0.837941	0.634345	0.269125	0.648793	0.960295	0.860127	0.712489	0.699062	0.345028	0.935881	0.304315	0.54713	0.551564	0.639208	0.918012	0.541631	0.779537	0.186774	0.465029
hsa-miR-30c-5p	0.00520068	0.0177437	0.837799	0.0310696	0.604205	0.69747	0.618105	0.278408	0.367952	0.49362	0.042642	0.598453	0.355475	0.00972165	0.841796	0.106291	0.815814	0.806395	0.904261	0.539451	0.640476	0.584085	0.00828844	0.175777	0.221251	0.533915	0.703816	0.443033	0.692854	0.413353	0.144837	0.853942	0.476325	2.97752e-05	0.250423	0.196074	0.807301	0.602403	0.344633	0.807699	0.0212849	0.620254	0.57859	0.0268331	0.296679	0.45225	0.442583	0.485369	0.0120263
hsa-miR-30c-5p	0.0207883	0.705784	0.0959725	0.027911	0.331806	0.696165	0.37538	0.241246	0.593083	0.00399399	0.616864	0.0294875	0.216917	0.445105	0.251619	0.016909	0.980941	0.0515271	0.0396717	0.24597	0.194757	0.170576	0.00159843	0.923899	0.0414889	0.90653	0.575989	0.851414	0.825542	0.134134	0.0536978	0.688626	0.676856	0.992411	0.29647	0.167333	0.958502	0.313639	0.140887	0.613673	0.000466771	0.22206	0.0144994	0.239773	0.038222	0.0158627	0.548786	0.535408	0.0185115
hsa-miR-30d-3p	0.0343935	0.0199885	0.88929	0.859328	0.649706	0.650143	0.373584	0.0218158	0.000125223	0.551275	0.935614	0.720686	0.0287248	0.00841485	0.395295	0.873405	0.819726	0.155998	0.0166941	0.401673	0.0623906	0.113989	0.588017	0.254541	0.00703466	0.240382	1.50414e-05	0.609603	0.114042	0.0367585	0.789439	0.571389	0.998238	0.318917	0.220646	0.26208	0.663628	0.155053	0.0068074	0.949433	0.897522	0.384581	0.61542	0.00500608	1.05291e-05	0.926593	0.991863	0.000643502	0.856573
hsa-miR-30d-5p	0.438669	0.444248	0.991181	0.786526	0.291224	0.110443	0.0955995	0.0130324	0.904035	0.354621	0.266899	0.99563	0.0741853	0.0426754	0.670028	0.817315	0.258232	0.440531	0.843235	0.213493	0.907265	0.952444	0.772851	0.223699	0.0549776	0.05204	0.114997	0.247618	0.378736	0.938958	0.00470627	0.913543	0.892229	0.147839	0.840949	0.00658699	0.885813	0.921299	3.70394e-09	0.431251	0.98699	0.853114	0.856887	0.0570439	0.0174647	0.721693	0.0700498	0.728448	0.867342
hsa-miR-30e-3p	0.000342242	0.134143	0.121567	0.087589	0.290694	0.0287135	0.000813279	0.0209927	0.26271	0.739132	4.25841e-05	0.335276	0.00191769	0.39922	0.562725	0.634104	0.964308	0.00950833	0.976866	0.180548	0.889334	0.60025	0.158962	0.000517308	0.000173696	0.080003	1.62408e-05	0.0135341	0.692854	3.97712e-12	9.89368e-07	0.65687	0.0690364	1.95626e-08	0.00757133	0.00233431	0.849233	9.44401e-08	7.51046e-07	0.287274	0.403747	0.939046	0.38777	1.28548e-06	0.861646	0.0054072	0.00363579	0.433437	3.16094e-06
hsa-miR-30e-5p	0.886375	0.377565	0.102061	0.0270755	0.328	0.448135	0.00314105	0.0247331	0.368745	0.719203	0.000590667	0.318409	0.246221	0.957638	0.393614	0.242778	0.720218	0.343939	0.644208	0.595609	0.376318	0.753722	0.000627949	0.00694139	0.932037	0.473899	0.154934	0.248347	0.518112	0.00552405	0.391156	0.730884	0.880805	0.000170477	0.539442	0.389514	0.496699	0.000679146	9.77426e-08	0.853817	0.016567	0.954004	0.89303	0.00119927	0.624723	0.0983511	0.180967	0.00467382	0.773274
hsa-miR-31-3p	0.566917	0.838835	0.912083	0.965146	0.354117	0.76159	0.169455	0.411563	0.367952	0.944114	0.488017	0.855296	0.774075	0.253476	0.810763	0.684471	0.902	0.932938	0.546333	0.242712	0.594868	0.359847	0.787014	0.479348	0.982218	0.91846	0.57721	0.827583	0.785613	0.0336385	0.238173	0.427169	0.012526	0.0016674	0.125655	0.238202	0.897749	0.62019	1.22292e-05	0.860146	0.7034	0.82278	0.869395	0.666107	0.855207	0.802196	0.945112	0.0159715	0.273418
hsa-miR-31-5p	0.833276	0.8599	0.170041	0.0758091	0.99533	0.799362	0.963091	0.000347683	0.495901	0.583208	6.31415e-05	0.135389	0.873447	0.0315636	0.181564	0.0609305	0.294255	0.13453	0.20551	2.89983e-05	0.0699707	0.955619	0.0169387	0.467535	0.00115397	0.0444153	2.52597e-13	0.149595	0.0335674	1.15947e-07	0.0146058	0.852468	0.0698059	0.000672115	0.099615	0.000174939	0.00154846	0.0237001	2.78559e-09	0.748805	0.00460311	0.816454	0.212103	0.132916	0.119243	0.00391111	0.73844	0.487974	0.247888
hsa-miR-323a-3p	0.0269576	0.685555	0.909567	0.309233	0.349624	0.926801	6.99772e-07	0.73635	0.442099	0.884373	0.651937	0.89929	0.786061	0.206662	0.339642	0.407187	0.498102	0.95806	0.51821	0.0119219	0.952024	0.707076	0.316251	0.60676	0.660136	0.109116	0.000349734	0.732664	0.837634	0.00120847	0.00311559	0.943225	0.10413	0.00404282	0.149379	0.866158	0.0953343	0.0119087	7.76317e-10	0.00619209	0.0250141	0.92905	0.614113	0.0355117	0.601281	0.00864303	0.0119993	0.83149	0.748913
hsa-miR-323a-5p	5.89496e-12	0.119682	0.0109968	0.000100203	6.66699e-06	0.000352587	4.33457e-13	2.04106e-08	0.00319522	0.0729013	2.35899e-07	0.142587	0.000332711	0.158962	0.167684	0.0169601	0.207447	0.000874893	0.0185308	1.76891e-06	0.000441681	0.562811	6.70398e-05	0.00163939	0.0272819	0.00349322	7.25202e-07	0.0915845	0.698153	1.6291e-05	0.102884	0.292559	0.129798	1.92401e-07	6.59803e-05	9.46012e-09	0.0351837	0.0382083	0.00736706	2.98269e-08	3.60617e-08	0.170838	0.0430555	3.5227e-05	0.181293	0.000103531	0.00408991	0.769904	5.39282e-08
hsa-miR-323b-5p	1.27735e-05	0.414725	0.154642	0.000133307	0.10796	3.27386e-06	0.286759	0.00887505	0.375168	0.141915	0.945329	0.330228	0.00313007	0.03474	0.0282033	0.382691	0.369785	0.000103865	0.15616	0.000260054	0.00077893	0.126056	0.537208	0.416206	0.0327566	3.98613e-10	2.5804e-05	0.509618	0.692854	0.897811	0.3022	0.655162	5.38586e-09	0.650855	0.00789172	0.0140407	0.947177	0.820131	0.067135	0.487609	0.253332	0.749556	0.20067	0.425481	0.458158	7.95761e-08	0.00114055	0.000783018	0.594294
hsa-miR-32-3p	0.0808175	0.000694451	0.0476033	2.19688e-07	0.204148	0.430998	0.0204347	0.070082	0.283129	0.10992	0.00432526	0.0913712	0.380378	0.257565	0.158002	0.0817302	0.00665296	0.000226432	0.0366304	4.195e-18	0.00625718	0.686827	3.47397e-05	1.69179e-05	0.0290388	0.000317466	6.43435e-08	6.43576e-16	0.236168	0.000601787	0.359676	0.701344	4.02843e-11	6.68965e-08	0.00189413	0.00130797	0.0264754	0.443517	1.81915e-05	0.00619209	0.00127866	0.306751	0.276143	0.00228624	1.83012e-05	5.55763e-05	0.000523451	0.00465164	0.0132638
hsa-miR-324-3p	0.00660555	0.0161074	0.746176	0.886439	0.0395717	0.0477075	0.0173452	0.938752	0.839969	0.888576	0.00141745	0.739662	0.192318	0.00727214	0.265477	0.245189	0.294127	0.504895	0.850185	0.454532	0.132838	0.774522	0.952735	0.80463	0.510583	0.0528163	0.0730556	0.130664	0.0161731	0.0124327	0.0306236	0.821503	0.401593	0.000164729	0.000632671	0.0101447	0.000216066	0.263836	0.000138861	0.127159	0.272925	0.581516	0.811633	0.214781	0.181293	0.0118414	0.0595326	0.0159143	0.152809
hsa-miR-324-5p	0.142347	0.0731219	1.99893e-06	3.21912e-05	0.926544	0.516812	0.0145128	0.278408	0.241674	0.00708509	0.342487	0.00185532	0.539133	0.663791	0.00143374	0.00496772	0.505002	0.0518308	0.0646573	0.00050721	0.466221	0.704974	2.65539e-06	0.867974	0.795485	0.660126	0.0533351	0.485128	0.735976	0.144762	0.123156	0.128564	0.211224	0.0885683	0.183886	0.0913323	0.0833363	0.545609	0.339233	0.670886	7.38483e-08	1.88412e-05	0.000125205	0.616226	0.511846	0.0110578	0.0139339	0.92685	0.934085
hsa-miR-325	0.000425766	0.000116029	0.122231	0.783515	0.000300509	0.353216	0.0322758	0.00294099	0.000158379	0.122693	0.258529	0.243357	0.0174513	0.0046916	0.0130233	0.77493	0.533682	0.01279	0.303562	0.0320294	3.59148e-07	1.56038e-05	0.875023	0.416206	0.47238	0.533915	0.187163	0.249694	0.639058	0.0628138	0.158212	0.0494105	5.9062e-05	2.34596e-08	0.0300591	0.0722657	0.965683	0.391822	0.0312807	0.129165	0.915073	0.0243136	0.757658	1.54587e-11	0.028208	0.186494	0.000453163	0.00438049	0.336489
hsa-miR-32-5p	0.236602	0.924581	0.174499	0.0493989	0.192222	0.163436	0.00157464	0.621031	0.779601	0.0260047	0.369436	0.1272	0.993705	8.31925e-07	0.142826	0.145304	0.323495	0.842871	0.580666	0.00172483	0.163636	0.901902	0.0153604	0.00173631	0.614133	0.18109	3.41422e-05	0.929259	0.570427	0.553326	0.0120755	0.383313	0.589794	0.430218	0.418724	0.0139928	0.686897	0.94784	0.138643	2.7758e-07	0.152862	0.168083	0.43142	0.032868	0.915219	0.551442	0.820572	0.614718	0.388158
hsa-miR-326	0.000276218	0.00584161	2.00526e-12	2.17422e-17	0.916495	0.478739	0.000102721	0.00862659	0.0047233	0.00489004	0.0482303	1.92959e-08	0.077953	0.329091	0.00671496	4.15904e-08	0.000740811	1.97755e-06	0.000463028	0.0567192	0.376318	0.660407	1.92712e-10	0.280483	0.0529211	7.1658e-05	8.83359e-05	0.00217069	0.735354	0.00122414	0.282727	0.0379069	0.165505	0.0265001	0.0231034	0.00321405	0.0953343	0.185873	0.137867	0.372834	2.37181e-15	6.55761e-13	1.28142e-08	0.647132	0.000259293	6.01231e-11	9.79068e-07	0.0670803	0.456828
hsa-miR-328-3p	0.0932859	0.398681	0.380127	0.352289	0.000300509	0.619748	0.144828	0.00315306	0.859918	0.425144	0.416738	0.330228	0.0427666	0.393503	0.192085	0.137482	0.957761	0.00070205	0.508515	0.698063	0.055459	0.101041	0.607974	0.0427439	0.0017736	0.391841	0.860576	0.916478	0.338349	0.00160913	0.634404	0.781556	0.00151974	0.392821	0.553544	0.0490865	0.0604399	0.846184	0.218972	0.0518489	0.0427964	0.647023	0.427883	0.272034	0.00867563	0.639049	0.502161	0.949661	0.000823765
hsa-miR-329-3p	0.0932859	0.0486681	0.00225322	7.93772e-06	0.751423	0.028456	0.392804	0.00068594	0.112242	0.00084321	0.866112	0.000256352	0.0811762	0.251448	0.146331	0.00110068	0.259706	0.00302091	0.789507	0.167482	0.745461	0.127048	0.0169387	0.00211736	0.156126	0.0783531	0.0179371	0.636685	0.798611	0.0137238	0.194412	0.11448	0.509209	0.158716	0.611523	0.638407	0.334715	0.765155	0.00522946	0.669096	0.000314162	0.00503503	0.013438	0.954631	0.583715	0.293443	0.979884	0.160814	0.771518
hsa-miR-329-3p	0.152837	0.149177	0.000474395	0.000920195	0.661817	0.0202841	0.173859	0.14045	0.718121	0.924958	0.957653	0.000483016	0.7284	0.383594	0.353592	1.78954e-05	0.714202	0.00133856	0.661884	0.466512	0.608744	0.866245	0.0204646	0.434877	0.644546	0.110845	0.00931544	0.492539	0.133238	0.00110033	0.608634	0.132475	0.825318	0.000779485	0.836076	0.696697	0.834062	0.635794	0.000563589	0.623035	0.000501003	0.279241	0.0435119	0.963148	0.239084	0.327842	0.927059	0.162302	0.752472
hsa-miR-330-3p	0.884691	0.148554	0.463438	0.141083	0.417668	0.642469	0.64773	0.0131124	0.842717	0.942378	0.904683	0.568375	0.973547	0.122788	0.0534556	0.15689	0.943113	0.0796422	0.970376	0.344094	0.697603	0.955619	0.0364575	0.446652	0.442683	0.792125	0.793134	0.916478	0.571338	0.0243309	0.3045	0.792459	0.0344616	0.0662188	0.893588	0.732802	0.0208064	0.998406	0.0268363	0.705097	0.115018	0.896417	0.492822	0.972393	0.554785	0.973751	0.300809	0.618194	0.554532
hsa-miR-330-5p	0.429975	0.578105	0.45032	0.00139252	0.246186	0.329948	4.05376e-12	0.00323355	0.987595	0.270799	1.29887e-06	0.554094	0.390847	4.81718e-05	0.000286239	0.479852	0.010031	0.134058	2.53491e-05	0.137773	0.000256687	0.967651	0.000490781	0.00642939	0.00130222	0.0243432	0.018921	0.82731	0.220231	6.49147e-05	0.0248956	0.852468	0.311723	0.271709	0.000375626	0.0335801	0.115742	0.355114	0.00253839	3.19449e-07	0.000461199	0.403002	0.842008	0.00137703	0.00993418	0.547966	0.0305542	0.960824	0.880254
hsa-miR-331-5p	0.000253874	0.998226	0.644138	0.440911	0.93632	0.556926	0.927204	0.993232	0.718121	0.967316	0.950263	0.855245	0.876565	0.0419324	0.957268	0.958838	0.97394	0.771998	0.0614794	2.75831e-18	0.780724	0.967739	0.87917	0.246593	0.396959	0.73309	0.895974	0.321244	0.813315	0.0702986	0.174322	0.941699	0.0331293	0.44653	0.363813	0.463402	0.716898	0.391822	0.000610425	8.61737e-09	0.946563	0.995325	0.85472	0.963148	0.666334	0.34125	0.0240759	0.688799	0.625861
hsa-miR-337-3p	0.656004	0.977362	0.716069	0.346932	0.824119	0.815396	0.00084959	0.527652	0.987595	0.743723	0.870311	0.694322	0.974916	0.9205	0.623944	0.584353	0.945594	0.700768	0.723271	0.648623	0.959287	0.67106	0.598288	0.802174	0.415253	0.660126	0.00816742	0.470427	0.675539	0.655416	0.721966	0.635419	0.834808	0.923415	0.725709	0.794384	0.0864422	0.311836	2.46844e-08	0.589332	0.631645	0.878001	0.782625	0.435005	0.776975	0.186494	0.304757	0.98714	0.862634
hsa-miR-337-5p	0.467093	0.000351434	6.53178e-08	1.06502e-08	0.867214	0.621617	0.0183463	0.0603366	0.094441	1.69774e-06	0.000738616	7.57349e-06	0.104141	0.135885	7.09292e-10	1.80659e-07	2.32229e-07	0.0515271	1.09078e-08	0.0020173	0.00199033	0.0584449	8.50306e-09	0.497839	0.429975	0.000363178	1.22226e-06	0.989016	0.279373	0.0399818	0.00176484	0.0902767	0.105493	0.017941	0.494176	0.451147	0.0553724	0.404101	0.259141	0.0270156	6.27473e-13	0.000146691	3.17017e-05	0.599911	0.276549	7.82746e-06	0.409421	0.0379455	0.763043
hsa-miR-338-3p	0.151435	0.439269	0.000194922	6.88529e-07	0.0510266	0.500712	0.0433321	0.00132916	0.659202	4.04777e-16	0.000100822	6.80242e-12	0.510518	0.256116	6.64655e-10	2.69459e-14	6.45251e-10	0.795081	6.18722e-05	1.65911e-12	0.0340842	0.417196	7.25507e-10	0.000396452	0.33285	0.054439	0.0339704	0.10827	0.0129683	0.322841	0.309806	0.00281412	0.000472144	0.0837116	0.78207	0.000543465	0.871421	0.000653431	3.89827e-05	1.9574e-06	2.09362e-14	1.59358e-06	6.46974e-11	0.00043355	0.518047	0.00133241	0.0111613	0.326384	0.873966
hsa-miR-338-5p	0.661727	0.9325	0.553189	0.183122	0.819694	0.249616	0.169455	0.331681	0.701044	0.721235	0.716575	0.0714537	0.868994	0.321539	0.0237722	0.00545753	0.206183	0.97842	0.866956	0.516499	0.444857	0.963589	0.013788	0.992422	0.241385	0.286148	0.876673	0.996887	0.195944	0.28829	0.32332	0.855004	0.0260222	0.0837116	0.895102	0.668932	0.071569	0.599082	0.000306334	0.373605	0.000785151	0.79163	0.882882	0.615582	0.0901953	0.0425445	0.631396	0.172228	0.798655
hsa-miR-339-3p	0.245488	0.278816	0.346451	0.126847	0.807322	0.448482	0.0141587	0.158733	0.540074	0.499733	0.690445	0.174351	0.744661	0.0107201	0.19049	0.435415	0.158124	0.00818385	0.269847	0.000166608	0.437756	0.583769	0.363474	0.739688	0.868375	0.306462	0.860576	0.112239	0.164766	0.468234	0.34391	0.862317	0.718245	0.366595	0.000200957	0.247904	0.114285	0.722992	1.96588e-06	0.400398	0.230885	0.7714	0.427883	0.889796	3.62355e-05	0.0675574	0.0155316	0.908248	0.258864
hsa-miR-339-5p	4.9037e-05	6.48526e-06	0.0141373	6.78409e-07	0.141888	0.0191062	4.84609e-10	7.19088e-20	0.0722079	0.0687328	0.0069174	0.0174103	0.0905068	0.970755	0.00203916	0.000194477	7.53851e-08	0.000368156	1.26251e-08	0.00238234	6.79903e-05	1.38127e-05	1.77925e-05	0.0170604	0.932037	2.12867e-09	5.91017e-10	0.10827	0.88442	0.134111	1.84051e-05	0.0559793	1.50494e-12	0.336851	0.00809756	0.210749	0.19676	0.670093	0.252056	0.551752	0.00116087	0.00928051	0.00163306	0.760767	0.679503	1.85084e-09	9.03108e-06	2.98857e-11	0.000394151
hsa-miR-33a-3p	0.000517059	0.122958	0.921949	0.906473	0.926544	0.0423609	0.186384	0.402212	0.767165	0.71608	0.705855	0.612977	0.993705	0.39922	0.812895	0.853485	0.669402	0.495224	0.625927	0.50415	0.473899	0.955619	0.879941	0.739688	0.873371	0.749938	0.000829047	0.904172	0.538716	0.757593	0.184407	0.906488	7.79281e-08	0.661018	0.819383	0.515007	0.690084	0.72169	0.000532644	1.80722e-09	0.620152	0.76232	0.747422	0.87829	0.716547	0.16852	0.00139602	0.981609	0.9593
hsa-miR-33a-5p	0.950872	0.0590203	0.11393	0.248902	0.00411448	0.0497395	0.210361	0.222154	0.843367	0.606871	0.431899	0.147051	0.00161132	0.00884955	0.0782784	0.787887	0.91633	0.00135328	0.87234	0.0341369	0.180606	0.118573	0.992251	0.475679	0.382133	0.662345	0.00228579	0.0383811	0.322724	0.000233714	0.0315828	0.188414	0.00460051	2.54269e-05	0.00263773	0.292869	0.706464	0.151561	0.831992	0.000909817	0.562366	0.914501	0.877576	0.194868	0.00116398	0.388918	0.000522114	0.743437	0.00666613
hsa-miR-33b-3p	2.22046e-05	0.00486316	0.588836	0.231245	0.141167	0.515616	1.37386e-10	3.67034e-06	0.659891	0.676955	0.346825	0.945276	0.510518	3.44489e-07	0.69262	0.237308	0.717698	0.262196	0.56081	0.0054188	5.62591e-05	0.446159	0.556256	0.585104	0.00223561	0.701235	0.0466014	0.275708	0.169258	2.57597e-05	0.11938	0.876223	0.00256033	2.02461e-09	0.00031927	0.68523	0.0531248	1.22626e-07	0.0774866	0.00833594	0.561372	0.721782	0.784381	0.717865	3.64407e-10	0.245732	0.0133383	0.674415	2.25118e-05
hsa-miR-33b-5p	2.02054e-06	0.0169343	5.70897e-05	4.80424e-05	3.90207e-07	0.0235212	6.91661e-06	9.10282e-05	0.000537716	0.00739662	5.56172e-05	4.22079e-05	1.49418e-15	0.0446735	2.79218e-06	0.000184859	0.000737536	8.36928e-09	0.0108119	6.03769e-05	0.0037877	0.0846691	4.63292e-05	0.00459107	0.0024526	2.10127e-10	3.77688e-06	0.00243407	0.0451087	0.000108292	1.93267e-05	0.0902767	6.80643e-14	9.66659e-08	1.78166e-08	4.21844e-05	0.000670905	0.0927512	0.653927	5.43552e-05	3.43006e-05	5.46582e-05	0.00343053	2.93686e-08	0.00324508	2.47955e-11	0.0460272	0.00849336	7.57545e-12
hsa-miR-340-3p	0.729232	0.0110085	0.39056	0.0270755	0.680533	0.473593	0.38916	0.619881	0.892037	0.000587286	0.852205	0.469116	0.876252	0.465173	0.817837	0.120491	0.39624	0.852026	0.546333	0.399493	0.951267	0.67855	0.103609	0.404994	0.133181	0.872551	0.482506	0.887372	0.837634	0.430297	0.18439	0.931548	0.742422	0.2841	0.371102	0.559022	0.692116	0.373642	0.0272906	0.00390417	0.0716616	0.544356	0.83663	0.616226	0.63351	0.352301	0.148284	0.395311	0.833235
hsa-miR-340-5p	6.10229e-09	0.0084826	0.942307	0.126847	0.0198474	0.55137	0.0103942	0.474482	0.0214844	0.633108	0.237218	0.635644	0.896071	3.5851e-05	0.987052	0.49989	0.672879	0.0797993	0.793355	8.3574e-06	0.000926636	0.168748	0.0745588	0.988428	0.27282	0.07318	0.000919098	0.681197	0.538149	0.0182367	0.735278	0.781556	0.000306501	2.1744e-09	0.000405562	0.993001	0.00693116	0.798703	0.169411	0.90531	0.140613	0.88497	0.826293	0.837552	0.000227721	0.026139	0.0381516	0.776446	7.60349e-07
hsa-miR-342-3p	0.111764	0.0213737	0.0607177	0.00270616	0.129554	0.47447	0.0172128	0.175294	0.121984	0.192024	0.510312	0.0289943	0.7594	0.508303	0.313676	0.0600533	0.123395	0.0119866	0.0976104	0.0181791	0.512724	0.381061	0.140018	0.563216	0.0709842	0.00274575	0.0562654	0.056854	0.538149	0.00803804	0.168178	0.821503	0.455147	0.166229	0.0446588	0.0954323	0.0446832	0.416406	2.51137e-06	0.652722	0.0528306	0.506929	0.29246	0.666107	3.85696e-05	0.00663386	0.0352583	0.143485	0.210786
hsa-miR-342-5p	0.964822	0.00117924	0.000128462	2.39664e-05	0.995379	0.0507222	0.818196	0.00737812	0.035475	7.02937e-05	0.000142134	0.00376983	0.016164	0.264857	3.66262e-06	1.27255e-05	1.4165e-05	0.000359775	3.20375e-06	0.00475585	0.00199033	0.231425	1.65277e-06	0.360538	1.52887e-09	0.0370285	0.149583	0.9854	0.596989	1.13034e-06	0.0728815	0.424087	0.701793	0.162592	0.0329123	1.10121e-07	0.154775	0.337011	0.000109688	0.0723825	1.38166e-08	0.0104001	0.000262942	2.11784e-10	0.217871	0.000123776	0.981706	0.62877	0.207996
hsa-miR-346	0.674635	0.179073	0.06874	0.0264667	0.976703	0.712323	0.0321127	7.25497e-07	0.274896	0.583208	0.00508883	0.147051	0.339674	0.00950065	0.273201	0.00253593	0.0539424	0.00252735	0.143683	0.157788	0.109527	0.764124	0.00647464	0.900954	0.280508	2.10127e-10	0.816559	0.553393	0.693203	7.31969e-06	0.558376	0.676945	0.764254	0.631685	0.25639	0.700447	0.0493708	0.72169	0.329974	0.670886	0.057854	0.246552	0.069186	0.81936	0.588041	0.0874293	0.903229	0.55796	0.959011
hsa-miR-34a-3p	0.410758	0.543799	0.432212	0.078042	0.702042	0.379915	0.0301214	0.38263	0.859918	0.00462441	0.945329	0.0776739	0.941524	0.0438897	0.427622	0.189715	0.689689	0.670246	0.916956	0.0494073	0.929543	0.693499	0.131585	0.000439259	0.104944	0.99521	0.84219	0.68263	0.236168	0.000113362	0.221269	0.821503	0.0861467	0.000184597	2.00294e-10	0.535337	0.0834765	0.00177277	4.09013e-07	0.000488283	0.0355517	0.164567	0.419114	0.359197	0.296679	0.148823	0.0098885	0.942203	0.456828
hsa-miR-34a-5p	0.706796	0.0085332	0.0254174	0.562198	0.257116	6.19413e-07	4.40169e-11	8.33315e-06	2.90502e-12	0.487937	0.447568	0.0336781	1.18456e-05	0.00239089	7.81515e-05	0.499194	0.00548199	0.000752039	0.388377	0.118374	0.0760592	0.231425	0.686035	0.565428	0.506615	0.00902018	1.36047e-16	0.501349	0.837573	0.581115	0.0206658	0.284744	0.652371	0.599353	1.30169e-07	0.321545	0.0714289	0.322564	0.0862806	0.171777	0.305452	0.624878	0.614113	9.49158e-09	0.0842362	0.982442	0.0518978	0.302131	0.903222
hsa-miR-34b-3p	0.860156	0.0130922	0.714367	0.231245	0.00290615	0.34909	0.00225367	0.00109548	0.796746	0.462682	0.0833162	0.843606	0.0973972	5.93654e-07	0.908566	0.141107	0.803273	0.827844	0.738884	0.45873	0.0387388	0.707076	0.198205	0.00791212	0.0265745	0.551192	2.86622e-15	0.485128	0.313832	0.807799	0.761653	0.943225	0.0880377	2.95898e-11	0.558042	0.849813	8.24845e-05	0.456319	0.0792283	0.37176	0.151568	0.785506	0.419114	0.42629	7.80186e-07	0.195369	0.0601303	0.00120023	0.15136
hsa-miR-34b-5p	0.904246	0.715545	0.432212	0.825972	0.354117	0.0578102	0.0351851	0.00441435	0.00206861	0.434533	0.346547	0.31301	0.7284	0.296811	0.274029	0.397751	0.227982	0.00621075	0.585974	0.0580218	0.924589	0.658131	0.482245	0.155748	2.73683e-05	0.00118388	1.92564e-13	0.969712	0.753196	0.418147	0.282727	0.970852	0.0811712	0.358417	0.209955	0.594305	0.609289	0.712992	0.00487804	0.848907	0.162382	0.853114	0.893465	0.916011	0.00074145	0.655953	0.97678	0.83442	0.00611816
hsa-miR-34c-3p	0.395137	0.000364467	0.509326	0.194347	0.850616	0.226217	3.72675e-05	0.000351327	0.443683	0.0825131	0.000340739	4.08014e-05	0.112653	0.0233359	0.932454	0.0600533	0.00698522	0.264667	9.42486e-08	0.00880735	0.00297694	0.0144143	0.158962	0.0748438	0.0780674	0.0933015	0.00107786	0.85714	0.590599	0.185297	2.8436e-06	0.138938	0.000142122	0.0356289	0.000494971	0.355479	0.0151988	0.0110605	0.000821162	0.0174766	0.00721928	0.407939	0.234299	0.775731	0.0746083	0.402498	0.222708	0.869725	0.50731
hsa-miR-34c-5p	0.113588	0.178305	0.317577	0.824613	0.71402	0.0434714	0.0179899	4.12617e-05	0.0214844	0.825441	0.522694	0.490449	0.929482	0.293664	0.041068	0.279569	0.516568	0.0226941	0.618972	0.000278084	0.376007	0.893244	0.193596	0.9408	0.930769	0.00193032	3.3727e-14	0.925942	0.518112	0.296664	0.670765	0.934363	0.753147	0.102316	6.44148e-05	0.132297	0.181406	0.670093	0.000202772	0.927168	0.28917	0.954726	0.904449	0.458876	0.24835	0.507088	0.838999	0.462702	0.699189
hsa-miR-361-3p	0.671722	0.557794	0.418813	0.066247	0.661817	0.220147	0.373584	0.133347	0.543577	0.428673	0.266884	0.298869	0.973547	0.429039	0.0795145	0.521719	0.576269	0.102546	0.538448	0.0418488	0.997292	0.943416	0.189863	0.00977374	0.0264865	0.319874	7.02981e-06	0.224264	0.590599	0.437116	0.869245	0.959488	0.869366	0.425733	0.0301363	0.179606	0.0264754	0.119031	0.000360365	0.58983	0.233159	0.88162	0.567461	0.581499	0.111712	0.0921377	0.0519315	0.769101	0.689017
hsa-miR-362-3p	0.506301	0.049001	0.930269	0.575135	0.629573	0.00324582	1.38936e-14	0.000391837	0.999318	0.590346	2.70263e-05	0.676002	0.433911	7.15213e-07	0.0105851	0.885421	0.689689	0.133332	0.267721	0.00347249	0.0228615	0.74662	0.958696	0.175431	3.14627e-08	0.693323	1.54137e-07	0.000167077	0.00545474	1.10637e-06	0.154032	0.998873	0.986478	0.000148364	2.53222e-17	0.00313872	0.00124036	1.26491e-06	8.6257e-05	0.990305	0.947797	0.815794	0.654624	0.000587122	0.000472604	0.936454	0.214204	0.487974	0.000823765
hsa-miR-362-5p	0.000416912	7.93799e-08	0.00857643	0.557692	0.000233126	0.202373	0.0917474	0.711301	2.36306e-05	0.150009	0.885662	0.108345	0.0462907	1.21063e-06	0.00160455	0.62666	0.104998	0.798893	0.0035625	0.540374	0.00227215	3.35534e-09	0.515016	0.787757	0.71875	0.445085	0.0279916	0.527931	0.90633	0.117132	0.00364426	0.00154381	3.04231e-05	0.0116783	0.578912	0.68523	0.835326	4.16482e-06	0.199376	0.652722	0.856213	0.000186826	0.427883	2.64604e-07	0.0158709	0.0167229	0.0657285	0.0696547	0.0532548
hsa-miR-363-3p	0.784138	0.132519	0.92125	0.246541	0.913679	0.695226	0.0185314	0.0954597	0.532845	0.715953	0.443522	0.848265	0.786061	7.98393e-06	0.191012	0.14395	0.689689	0.97842	0.751348	0.000260054	0.587624	0.995002	0.0810919	0.0854247	0.569501	0.900061	0.611102	0.646954	0.330121	0.706028	0.75296	0.724791	0.145335	0.00971516	0.819383	0.625998	0.754339	0.523525	4.56231e-05	0.000533989	0.0520086	0.92905	0.611927	0.0249132	0.561207	0.671193	0.011781	0.37974	0.877645
hsa-miR-363-5p	0.0764797	4.65571e-07	0.477274	0.957324	0.00405489	0.0980824	0.0840448	0.208751	0.497877	0.935872	0.681066	0.880012	0.519818	0.531289	0.902498	0.979865	0.902	0.722973	0.384573	0.550369	0.755747	0.000530198	0.916058	0.80463	0.115444	0.397107	9.65759e-08	0.887372	0.675539	0.396502	0.3045	0.424087	0.00201625	0.00725738	0.730453	0.692637	0.489232	0.812006	0.898053	0.306119	0.706128	0.624878	0.780075	7.71014e-25	0.762477	0.391092	0.00012794	0.758938	0.725591
hsa-miR-365a-3p	0.0070713	0.655421	0.234183	0.0251356	0.554716	2.09868e-11	0.718076	1.5139e-12	0.556388	0.264988	2.35899e-07	0.312109	0.000338948	0.90713	0.489511	0.0755661	0.587089	0.0170815	0.223264	0.302921	0.842908	0.453504	0.130724	0.497839	0.00322172	0.0566347	0.050232	0.373137	0.798611	0.00215396	0.368716	0.44608	0.241076	0.101363	0.150944	0.888119	0.220303	0.60334	0.00398301	0.492832	0.223286	0.284523	0.0956137	0.0130706	0.970118	0.575351	0.50168	0.347922	0.213114
hsa-miR-365b-3p	0.173242	0.499718	0.644138	0.952416	0.141167	0.830318	0.565731	0.196275	0.927272	0.353554	0.246184	0.694322	0.330203	0.578476	0.0713093	0.744227	0.794856	0.573441	0.908209	0.0794856	0.816572	0.207208	0.372134	0.230859	0.318698	0.800615	0.873787	0.923777	0.883632	0.210485	0.000684732	0.876223	0.51276	0.590534	0.17531	8.50226e-12	0.0446832	0.820131	1.48819e-21	0.538398	0.825091	0.456469	0.918478	0.384429	0.120669	0.621392	0.439941	0.0505962	0.207996
hsa-miR-367-3p	0.386991	0.160143	0.791927	0.685223	0.882437	0.416824	0.482786	0.199207	0.958703	0.743723	0.438081	0.694322	0.866412	0.830834	0.413701	0.661304	0.743445	0.722845	0.478769	0.115247	0.999959	0.578806	0.642424	0.0562616	0.495896	0.536505	0.606726	0.609603	0.686625	0.655395	0.0690864	0.607878	0.0938802	0.135568	0.106728	0.668932	0.323682	0.720525	0.000132583	0.0191406	0.597695	0.446692	0.318509	0.466185	0.487268	0.476986	0.956178	0.945888	0.730876
hsa-miR-367-5p	0.0251116	0.0894287	0.4184	0.588184	0.0147153	0.513831	0.000771191	0.0034108	0.0029217	0.802504	0.00211316	0.646684	0.00221778	0.0594359	0.581147	0.790366	0.669402	0.663344	0.846971	0.263002	0.376318	0.448367	0.985227	0.0342296	0.366178	0.0924973	0.159588	0.235493	0.61371	0.652901	0.761653	0.500334	0.00402565	0.863791	0.755693	0.00123108	0.323682	0.925163	0.955285	0.025677	0.631645	0.666623	0.395368	0.602401	0.563364	0.81295	0.250592	0.723566	0.612942
hsa-miR-369-5p	0.0550023	0.964034	0.708323	0.239929	0.537201	0.621617	0.816146	0.0612861	0.543577	0.364508	0.870893	0.71483	0.0146571	0.448517	0.597688	0.594947	0.724567	0.118715	0.273745	0.00154854	0.357647	0.202328	0.0622111	0.594221	0.326046	0.382575	0.745524	0.959084	0.924116	0.000285892	0.0710448	0.794089	2.08303e-05	0.095134	0.313928	0.878014	0.754187	0.486095	0.000696638	0.793522	0.352123	0.584019	0.87786	0.336712	0.683402	0.00906414	0.417857	9.16437e-05	0.779502
hsa-miR-370-3p	0.00967306	0.499718	0.0556785	0.00112249	0.0200922	0.619865	0.238586	0.0535331	0.859918	1.21502e-14	0.0346779	5.6901e-06	0.569254	0.000542208	1.11582e-08	1.25408e-13	1.26239e-06	0.558766	0.000546161	0.000133987	0.106998	0.361798	2.16781e-06	2.0304e-06	0.96797	0.130314	0.0653398	0.54015	0.991856	0.232173	0.000912413	0.0563823	0.000105596	8.1064e-07	0.957656	0.356016	0.722718	0.110917	0.00234617	0.00254438	6.41343e-11	0.000330034	5.68199e-09	0.893347	0.987848	0.00309527	2.16763e-09	0.816892	0.957224
hsa-miR-371a-3p	0.246898	0.595835	0.520358	0.0711575	0.604159	0.470387	0.529286	0.0452573	0.902335	0.000328586	0.0345326	0.384496	0.615239	0.879721	0.033606	0.524653	0.0539919	0.312411	0.640052	0.216239	0.338643	0.733099	0.039232	0.00537876	0.916654	0.798717	0.299984	0.669393	0.910464	0.866794	0.813504	0.801946	0.0899934	0.405874	0.160792	0.00130797	0.833025	0.935194	0.85826	0.00057583	0.0275333	0.447132	0.427883	0.969114	0.448135	0.705171	0.113622	0.960824	0.497205
hsa-miR-371a-5p	0.5344	0.708542	0.407758	0.0386152	0.928271	0.00024766	0.0140591	0.795755	0.939355	0.811367	0.675998	0.335276	0.920024	0.0523728	0.313676	0.00195793	0.194614	0.649667	0.655895	0.258238	0.63085	0.750429	0.000741691	0.224231	0.630092	0.141132	2.80209e-08	0.71658	0.639058	0.993094	0.144837	0.781911	0.240913	0.289082	0.565258	0.926878	0.194074	0.244334	0.134401	0.381362	0.00630155	0.954726	0.811633	0.886846	0.855207	0.0621846	0.260178	0.145133	0.902189
hsa-miR-372-3p	1.89562e-05	0.647012	0.368089	0.902496	0.826962	0.742057	0.48032	0.139096	0.953702	0.682265	0.817883	0.461468	0.974916	0.865584	0.122536	0.596249	0.517879	0.888274	0.727842	1.81909e-05	0.769974	0.955619	0.606821	0.936954	0.635165	0.636351	0.145545	0.0183914	0.590599	0.075082	0.133595	0.852468	0.736102	0.171608	0.563849	0.58119	0.432943	0.0503234	0.223465	0.933933	0.335424	0.647023	0.747422	0.807411	0.588041	0.468035	0.301907	0.833518	0.2173
hsa-miR-373-3p	0.0192943	0.395975	0.463438	0.194347	0.926544	0.440045	0.4176	0.00311985	0.971901	0.605928	0.825938	0.224071	0.574083	0.494959	0.226851	0.129788	0.595303	0.97842	0.249091	0.000990076	0.66381	0.71326	0.00334769	0.580363	0.028306	0.935258	0.00606556	0.636685	0.235741	0.269033	0.61861	0.934363	0.0293155	0.0452327	0.582803	0.348044	0.980143	0.46345	0.742958	0.740835	0.359811	0.79163	0.31427	0.568151	0.622139	0.00442417	0.0362409	0.301862	0.684321
hsa-miR-373-5p	0.0181819	0.414725	0.00313994	0.000525278	0.344559	0.780949	0.899567	0.0180986	0.637584	7.02937e-05	0.24318	0.00228739	0.0123807	0.0164055	0.0283126	2.56815e-07	0.106615	0.00239421	0.00121776	0.00640297	0.755747	0.0688741	2.19042e-07	0.767857	0.00331454	0.0017608	0.000199446	0.492539	0.879069	0.816276	0.00823424	0.724766	0.165505	0.826719	0.0110793	0.0284699	0.0461439	0.765155	0.742958	0.357399	1.14118e-07	0.00928051	2.95668e-05	0.725004	0.02465	0.00270044	0.105069	0.743437	0.0140923
hsa-miR-374a-3p	0.973169	0.00200715	0.7084	0.212077	0.99533	0.964609	0.869245	0.786521	0.764688	0.833844	0.87125	0.553045	0.993705	0.00696932	0.393614	0.907568	0.689689	0.602447	0.319779	0.129201	0.66381	0.905263	0.632003	0.00694139	0.873371	0.90653	0.0199397	0.607992	0.434349	0.569626	0.324215	0.8839	0.929329	0.000591493	0.373398	0.866068	0.0642512	0.998724	0.000163075	0.0200666	0.77817	0.785506	0.716395	0.973919	0.413477	0.0927421	0.728406	0.472425	0.808001
hsa-miR-374a-5p	0.69301	0.522928	0.79666	0.802591	0.522758	0.836511	0.346043	0.230462	0.987595	0.939945	0.720933	0.954857	0.598526	0.298095	0.379225	0.970394	0.899793	0.0826885	0.636001	0.368385	0.00218614	0.77581	0.587316	4.06258e-08	0.0232315	0.913988	0.145663	0.804786	0.753196	0.451655	0.962943	0.905003	0.680037	0.833533	0.178657	0.762717	0.133938	0.882151	0.754605	0.00213328	0.680914	0.792621	0.757658	0.0137546	0.668326	0.794515	0.264222	0.21993	0.991399
hsa-miR-374b-3p	0.0503634	1.23055e-06	0.0014187	0.0118721	0.0125801	0.11758	0.0579309	0.0683077	0.0613089	2.91298e-09	0.000273983	1.22556e-06	0.30893	0.0901654	1.14472e-10	6.31206e-12	4.34735e-07	0.444714	0.000751835	0.24597	0.537269	0.0213178	1.8984e-05	7.84427e-05	0.392618	0.038946	0.979535	0.716218	0.0161731	0.158296	0.974945	0.0895092	0.0938802	0.335037	0.849591	0.937603	0.54501	0.193984	2.00675e-06	1.78615e-05	9.99893e-13	0.000142199	9.89964e-09	0.052495	0.245084	0.00655504	0.00857137	0.249736	0.830028
hsa-miR-375	0.00200146	0.256107	0.792538	0.481155	0.303927	0.584887	0.0587443	0.589089	0.375168	0.769143	0.904683	0.907542	0.993705	1.90384e-05	0.0297806	0.574713	0.754778	0.0961726	0.970376	0.106138	0.469033	0.870774	0.473116	0.15645	0.344108	0.61681	0.723865	0.447205	0.667474	0.260523	0.707788	0.932661	0.586788	0.488955	0.731246	0.00714288	0.107136	0.0140854	0.513456	0.00569352	0.27666	0.929952	0.773566	0.832858	0.570441	0.921495	0.489253	0.0995669	0.979831
hsa-miR-376a-3p	1.14137e-06	0.000157967	1.13794e-13	3.30871e-15	0.946454	0.641217	0.0322758	0.00588981	0.00643495	0.00180293	0.0621086	6.16168e-08	0.192318	0.000229441	1.05512e-05	2.56815e-07	0.0146444	4.14072e-06	0.0007275	7.31146e-05	0.0925516	0.704974	1.79528e-10	0.0988205	0.545948	0.000363178	0.000539121	0.0278447	0.874991	0.00070929	0.626477	0.0442417	0.93716	0.00183143	4.75243e-05	0.00353806	0.154775	0.27305	0.944997	0.204151	1.0915e-13	1.72694e-09	9.89964e-09	0.974426	0.000199202	1.18926e-10	2.42958e-05	0.0147516	0.372493
hsa-miR-376a-3p	0.373298	0.0544491	0.15207	0.386485	0.850343	0.592552	0.863595	0.955889	0.83531	0.69573	0.484264	0.178155	0.742696	0.688165	0.122275	0.122718	0.860446	0.585738	0.1757	0.0217335	0.974672	0.763487	0.310816	0.899532	0.250357	0.34498	0.546555	0.935576	0.692854	0.709332	0.662847	0.32307	0.601203	0.253756	0.840949	0.559022	0.571172	0.820131	4.19018e-09	0.613414	0.177894	0.954004	0.157482	0.302346	0.237596	0.931348	0.600528	0.759298	0.158504
hsa-miR-376a-5p	0.833452	0.577721	0.253115	0.064809	0.44856	0.69075	0.0085279	0.0251719	0.985747	9.16959e-09	0.620282	0.0700182	0.654116	2.81344e-07	0.0246432	2.19639e-06	0.0637906	0.402022	0.395607	0.243798	0.866341	0.967489	0.000251006	0.0257848	0.0120444	0.10642	0.194435	0.94527	0.875749	0.169159	0.0604846	0.188414	0.00527853	0.843188	0.0202275	0.00172212	0.0362022	0.114068	7.39822e-05	6.40143e-05	3.68011e-16	0.172726	0.760213	0.963148	0.406108	0.580383	0.779365	0.255273	0.00517726
hsa-miR-376b-3p	0.347101	0.70008	0.755105	0.798407	0.0691303	0.329728	0.019856	0.381127	0.334596	0.568769	0.580972	0.569862	0.281974	0.777388	0.327678	0.938318	0.378648	0.346391	0.408407	0.953249	0.00450446	0.00180658	0.952735	0.68945	0.199635	0.479726	0.100388	0.732842	0.509652	0.40544	0.0120755	0.471203	0.00462567	0.0289564	0.159758	0.21389	0.478538	0.798703	4.87127e-14	0.306119	0.907472	0.382813	0.747422	0.0728169	0.899882	0.655953	0.582879	0.0608289	0.102225
hsa-miR-377-3p	0.645639	0.071562	2.31724e-05	0.00206849	0.74341	0.928184	0.8868	0.926395	0.899393	0.040286	0.981015	0.0104874	0.818571	0.0146845	0.00129026	0.0452459	0.341302	0.743382	0.0762051	0.402035	0.755747	0.957501	9.30261e-06	0.992422	0.681204	0.798549	0.317346	0.485128	0.904278	0.232173	0.36188	0.599024	0.00712004	0.418209	0.522815	0.463402	0.500555	0.850084	0.00586674	0.504775	4.99401e-05	0.0279351	0.0372849	0.418225	0.921942	0.0862522	0.102047	0.121924	0.859348
hsa-miR-377-5p	8.05059e-15	0.000116029	0.00211989	0.0180305	5.04341e-05	0.0427845	1.01038e-13	6.36692e-08	6.35312e-08	0.154773	1.36093e-11	0.0402938	0.00191769	0.380566	0.0200966	0.0109736	0.00538802	0.032855	0.00202457	4.91865e-05	0.00861387	0.00482105	0.00581442	0.00206942	0.00994054	0.00032222	8.36804e-09	0.0873657	0.904278	0.0137238	0.135807	0.0308285	0.00166444	0.00344043	0.00433813	0.0138364	0.0768484	0.908178	0.527284	0.44638	0.00736387	0.0111049	0.0267559	0.120002	0.000417037	0.00016839	0.0169802	0.199468	0.18733
hsa-miR-378a-5p	0.275593	0.567274	4.78809e-05	0.00330668	0.905901	0.500712	0.144828	0.577405	0.738118	0.294488	0.5774	0.0604342	0.368689	0.0148485	0.00126683	0.94429	0.412304	0.991695	0.8488	0.111788	0.469696	0.978545	0.00125083	0.543133	0.359535	0.792759	0.0167025	0.0416835	0.0227687	0.851631	0.238416	0.82694	0.0352554	0.00700855	0.00128539	0.0008062	0.157432	0.637497	2.65556e-13	0.558375	0.974107	0.00826258	0.20067	0.437875	0.0857856	0.328724	0.050552	0.000445766	0.372493
hsa-miR-379-3p	0.00125057	0.155504	0.950876	0.700141	0.691173	0.729859	7.96584e-05	0.0896686	0.218332	0.670589	0.00905013	0.851967	0.999818	0.000653097	0.798645	0.33319	0.923743	0.063971	0.661884	0.860608	5.62591e-05	0.917712	0.306154	0.213057	0.985751	0.456762	0.745524	0.959084	0.330121	0.553326	0.40581	0.956279	0.00800253	2.13286e-10	0.394102	0.623382	0.568851	0.000910611	0.437717	5.51709e-05	0.360889	0.684984	0.317235	0.901475	0.000472604	0.756345	0.000485004	0.0608873	6.91437e-05
hsa-miR-379-5p	0.542808	0.0257258	0.740086	0.304833	0.0770218	0.45383	0.38916	0.568593	0.0155928	0.847983	0.00211735	0.815898	0.320299	0.00231521	0.590931	0.507239	0.544476	0.45978	0.508515	0.239639	0.430311	0.74662	0.00570825	0.159282	0.268368	0.963305	0.0114308	0.336784	0.330121	0.106023	0.270573	0.956279	0.0735643	0.0155237	0.00848884	0.0186497	0.00863522	0.0898654	0.171632	0.00622696	0.776576	0.964673	0.875908	0.16675	0.380508	0.605944	0.0534777	0.153776	0.684321
hsa-miR-380-3p	0.305792	0.0141254	0.0182278	0.363701	0.281524	0.615796	0.8868	0.307601	0.530539	0.192082	0.039604	0.178155	0.190459	0.465173	0.00126683	0.554953	0.559375	0.692602	0.478251	0.353245	0.3609	0.0581361	0.10259	0.150991	0.696122	0.26661	0.673696	0.818043	0.991856	0.492243	0.000855512	0.370088	0.105098	0.162592	0.942291	1.6457e-07	0.631334	0.877572	1.00693e-05	0.583767	0.470021	0.206326	0.408895	0.110181	0.0857856	0.144861	0.498171	0.0743361	0.513951
hsa-miR-380-5p	0.877293	0.830098	0.235725	0.0169036	0.824119	4.20048e-05	0.000217183	0.0554181	0.863366	0.422281	0.833441	0.335276	0.415244	0.000242954	0.341829	0.00658994	0.253309	0.616476	0.448341	0.354551	0.802828	0.457421	0.00125768	0.0141079	0.491751	0.00110476	0.334365	0.851414	0.573823	0.413353	0.348186	0.498774	0.777104	0.302071	0.602933	0.612722	0.780672	0.325628	0.300653	0.0492315	0.0817357	0.16306	0.174975	0.969114	0.617444	0.0502224	0.836181	0.0333699	0.961572
hsa-miR-381-3p	0.522563	0.707877	0.263008	0.182858	0.294859	0.329244	0.90396	0.468888	0.698716	0.180875	0.201102	0.231135	0.412155	0.0605994	0.647584	0.220876	0.596245	0.427328	0.496778	0.0744121	0.697603	0.118573	0.170798	0.164764	0.221371	0.514989	0.797951	0.996887	0.837634	0.265911	0.141985	0.231365	0.024905	0.271089	0.345229	0.0355368	0.532937	0.713837	0.623073	0.323656	0.208058	0.239772	0.161854	0.214781	0.63351	0.252625	0.335586	0.0181402	0.192788
hsa-miR-382-5p	0.427588	0.981751	0.994351	0.800893	0.604205	0.353002	0.955658	0.657341	0.987595	0.811367	0.971266	0.954908	0.989465	0.117246	0.79225	0.622665	0.872676	0.632238	0.677861	0.208461	0.87288	0.697792	0.79701	0.241284	0.842704	0.740068	0.764378	0.520636	0.278907	0.0681739	0.524904	0.906488	0.000225279	0.444915	0.159758	0.30548	0.000915151	0.150896	6.43062e-17	0.949433	0.988677	0.953009	0.821845	0.952826	0.169746	0.926499	0.900818	0.631087	0.979831
hsa-miR-383-5p	0.671717	0.631294	0.0614263	0.0765154	0.530913	0.0168565	0.320323	0.142204	0.274093	0.365182	0.994072	0.0330097	0.603725	0.000559993	0.791353	0.00214936	0.714769	0.0797993	0.0347913	0.000143019	0.401311	0.48491	0.00125083	0.806175	0.000921558	0.349587	0.00381144	0.826928	0.933999	0.293144	0.0388123	0.405585	0.193254	0.016146	2.10613e-05	0.0664027	0.12966	0.921299	2.33966e-17	0.886032	0.00202702	0.264068	0.00161415	0.126884	0.622547	0.0820579	0.820572	0.989124	0.830022
hsa-miR-384	0.138387	0.70008	0.0548694	0.000154963	0.303927	0.0168521	0.0741358	0.0335415	0.0752414	2.51402e-05	0.515397	3.97059e-05	0.276677	0.852181	1.97113e-06	0.00768255	3.28327e-05	0.297179	0.0954442	0.16862	0.0257577	0.232935	1.15891e-05	0.0275538	0.412076	0.0469322	0.0125274	0.435529	0.425202	0.991194	0.0227931	0.310838	0.00402565	0.252994	0.607557	0.466139	0.432943	0.162767	0.00487804	0.00377745	6.77864e-09	0.203374	0.0981853	0.0670497	0.0645376	0.0051174	0.0166095	0.0463005	0.859348
hsa-miR-409-3p	0.675455	9.59502e-07	5.04913e-08	1.11216e-07	0.0457947	0.69333	0.0173721	0.857871	0.0880831	2.96139e-17	0.552064	1.34622e-10	0.339674	0.0329196	4.15127e-18	4.70304e-11	3.92959e-05	0.073959	9.81566e-06	0.948682	0.0925516	0.00327082	3.62055e-08	1.11352e-07	0.85877	3.7083e-05	0.721491	0.669042	0.692854	0.166427	0.454687	0.000487511	0.745112	0.277438	0.463916	0.855228	0.335542	0.0528225	8.57843e-16	0.000762969	1.25934e-23	5.07541e-11	8.64607e-08	0.567539	0.631309	0.0151549	0.000692702	0.94006	0.878838
hsa-miR-409-5p	0.432171	0.736307	0.478989	0.00823985	0.498456	7.64148e-07	1.1734e-06	0.000625665	0.367648	1.80895e-07	0.914262	0.484573	0.6081	3.38721e-17	0.0123142	2.66708e-06	0.107798	0.0557754	0.370817	3.11829e-05	0.356489	0.902104	0.00376055	0.0330767	0.499234	0.432409	0.884033	0.392433	0.0505277	0.128255	0.644668	0.348435	0.573751	0.680484	0.000716689	0.00106241	4.60429e-05	0.0420137	2.4872e-09	0.807773	1.12992e-10	0.173065	0.681533	0.789107	0.00604274	0.0590856	0.244048	0.380255	0.210786
hsa-miR-410-3p	0.494673	0.581753	0.870546	0.84581	0.0311296	0.353216	0.383246	0.795755	0.537629	0.715065	0.0412623	0.838157	0.112653	0.475125	0.364074	0.970394	0.767737	0.776508	0.955485	0.729661	0.956948	0.0584449	0.975231	0.54419	0.0109858	0.385699	0.000142909	0.439968	0.434349	0.994783	0.00304882	0.742392	0.101843	0.0979791	0.0598098	0.573275	0.89329	0.456319	0.00108514	0.454648	0.885257	0.617056	0.708786	0.41601	0.426161	0.34125	0.00391037	0.0139854	0.0327972
hsa-miR-411-3p	0.432256	0.00107225	5.17624e-07	1.73711e-05	0.969246	0.479447	0.0299859	0.0242174	0.319111	2.66316e-06	0.00211316	2.22119e-05	0.0891463	0.117358	3.54535e-06	1.12253e-07	2.37308e-07	0.0874817	1.38476e-07	0.000895398	0.000100196	0.0813046	2.60859e-09	0.809018	0.856273	0.164689	0.137239	0.932997	0.354527	0.087893	0.00686528	0.243808	0.278839	0.266891	6.44148e-05	0.0429782	0.00178842	0.0877418	0.000436247	0.0185709	3.84437e-12	0.00105045	1.64221e-05	0.0524679	0.0693252	0.00182991	0.402625	0.637075	0.939942
hsa-miR-411-5p	0.00520068	0.00194278	0.878846	0.001909	0.928271	0.418385	0.311255	0.00593236	0.00500238	0.764798	0.750217	0.939789	0.989465	0.00101506	0.819947	0.718322	0.689689	0.0983065	0.00554145	0.821303	0.000818596	0.233778	0.958696	0.977798	0.382674	0.385699	0.000141976	0.485128	0.365819	0.75398	0.238173	0.122017	0.000133048	9.66659e-08	0.029188	0.466139	0.753536	0.321045	0.0124899	0.767049	0.902523	0.240418	0.511301	0.00015402	0.420469	8.51893e-05	0.000340269	0.0327811	0.216051
hsa-miR-412-3p	0.0519824	0.00351561	0.0028595	1.1786e-05	0.826078	0.0678542	0.0491779	0.00476516	0.186757	0.000149948	0.255491	2.28901e-06	0.0598396	0.258352	0.0124512	5.60606e-08	0.0123279	1.40081e-06	0.0723624	0.0362902	0.00253733	0.0584449	3.96713e-05	0.49578	0.525139	0.0263863	4.02465e-05	0.0303993	0.593588	0.0811601	0.439906	0.014179	0.755414	0.232614	0.186142	0.103904	0.132894	0.602403	0.844628	0.613673	6.04233e-06	0.0036163	0.00042198	0.16563	0.12459	0.000433112	0.804601	0.672862	0.976278
hsa-miR-421	0.0154387	0.169684	0.0632722	0.00011734	0.419285	0.322127	0.303983	0.460302	0.35504	1.44356e-06	6.72427e-05	0.0217912	0.000678975	0.0128835	0.226851	1.95264e-07	0.206183	0.000621285	0.0692528	5.96887e-10	0.940385	0.00734524	0.00134298	0.0010778	0.000126403	0.0476234	0.259781	0.000920007	0.879069	0.0811601	0.246938	0.0983627	0.185931	0.397017	0.912238	0.941661	0.00490073	0.545609	2.04391e-05	0.800446	2.32115e-05	0.544356	0.0128317	0.00487674	0.918012	0.39538	0.065852	0.764941	0.514445
hsa-miR-422a	0.492854	0.137048	0.0254174	0.312611	0.00633386	0.0776574	5.6526e-05	0.139096	0.0398569	0.0145633	0.00347736	0.0514721	0.0153159	0.517114	0.0509165	0.00224888	0.749688	0.0157823	0.0624498	0.00137679	0.265021	0.343877	3.88451e-06	0.269919	2.26384e-08	0.320634	0.00019534	0.10827	0.120663	2.97267e-06	0.887528	0.939421	0.105036	0.0594544	0.626077	0.167763	0.833577	0.099921	1.98795e-08	0.314115	4.35053e-07	0.655374	0.167617	0.000253109	0.163489	0.0422112	0.000340269	0.610089	0.934085
hsa-miR-423-3p	0.000252019	0.170028	4.54225e-07	1.89377e-15	0.000823751	2.00445e-05	2.33856e-11	7.3835e-15	3.9471e-06	0.000555092	0.158318	2.37479e-05	2.61661e-16	0.33649	0.00116783	4.79737e-05	0.000256674	6.44887e-20	1.54735e-06	0.600279	9.15536e-06	1.78219e-07	0.00068598	0.908542	4.06754e-13	0.0258049	7.79822e-08	1.56696e-05	0.655669	0.000100868	1.10086e-06	0.122017	0.00113712	0.14465	2.10613e-05	5.94372e-11	0.00194393	0.185363	0.00448031	0.114394	3.53583e-06	0.00337388	9.1836e-05	0.00170429	0.000259293	1.83481e-08	0.000262164	0.112633	0.0868928
hsa-miR-423-5p	0.142347	0.000516709	0.150594	0.0182513	0.599767	0.958535	1.03224e-06	0.00700851	0.903117	0.291563	0.00441786	0.234964	0.220065	0.633658	0.19494	0.0668935	0.100239	0.208073	0.46991	0.933883	0.534987	0.795035	0.051908	0.505172	0.680131	0.404809	0.000175514	0.480303	0.732228	0.000813208	0.887528	0.600302	0.0823616	0.000191714	0.502551	0.0579351	0.417383	0.00195292	0.184465	0.00635007	0.014445	0.382419	0.237536	0.807985	0.00304956	5.1242e-05	0.00391037	0.0933109	0.903657
hsa-miR-424-3p	0.679475	0.0354181	0.39056	0.181691	0.807322	0.361461	3.05427e-05	0.275696	0.694915	0.00180293	0.704399	0.326366	0.876565	0.00048185	0.891693	0.284506	0.53315	0.84054	0.878969	0.00628869	0.980438	0.475247	0.132121	0.0011322	0.0868813	0.53357	0.0779457	0.865297	0.646087	0.0637939	0.142202	0.959488	0.848722	0.0117634	3.07211e-06	0.509345	0.246773	0.0529518	0.765702	0.00205966	0.0817357	0.206326	0.425358	0.752778	0.0645376	0.0601835	0.00438838	0.946121	0.696422
hsa-miR-424-5p	0.0227109	0.0226201	0.380938	0.0230198	0.873367	0.110443	0.0364776	0.0178501	0.822063	0.200192	0.287961	0.154751	0.473311	5.6406e-05	0.326696	0.0510763	0.862947	0.0361236	0.227989	0.760322	0.846313	0.456209	0.00116032	0.770852	0.550072	0.660126	0.00683017	0.10827	0.99685	0.700134	0.887528	0.701207	0.101689	9.12134e-06	0.592529	0.332821	0.869388	0.416406	4.56556e-06	0.220112	0.0115347	0.79163	0.31176	0.000138461	0.547299	0.80055	0.000153945	0.120149	0.54846
hsa-miR-425-3p	0.630408	0.711265	0.0338899	0.206507	0.0066056	0.695123	0.063736	0.471071	0.00750659	0.0691057	0.0294837	0.0127945	0.019323	0.573041	0.0674087	0.00258679	0.689689	0.272847	0.267291	0.85282	0.407312	0.48491	0.0430964	0.308204	0.46384	0.0152145	0.0499541	0.235493	0.265412	0.00484531	0.907457	0.79244	0.0110396	0.00387187	0.793199	0.0907481	0.468597	0.185873	0.0977947	0.770666	0.000521382	0.596346	0.325317	2.47548e-05	0.227714	0.380729	0.180967	0.0274769	0.935372
hsa-miR-425-5p	0.168851	0.12077	0.962077	0.183122	0.888233	0.00179765	0.0120195	0.00131141	0.764688	0.884021	0.733969	0.955551	0.989465	0.127992	0.680524	0.763066	0.689689	0.874222	0.442888	0.739476	0.0168603	0.967489	0.682428	0.945771	0.364176	0.680496	0.856211	0.779132	0.736076	0.260882	0.831028	0.332308	0.000797028	0.823108	0.553544	0.242857	0.48526	0.921299	0.134761	0.949433	0.301563	0.669797	0.906581	0.00581767	0.404844	0.624704	0.000333425	0.92387	0.0823483
hsa-miR-429	0.260466	0.817814	0.790224	0.556561	0.196375	0.24009	0.634083	0.190038	0.924432	0.80082	0.64751	0.97479	0.212723	0.332915	0.997435	0.529177	0.689689	0.963405	0.620626	0.765852	0.791964	0.322263	0.939067	0.766716	0.398637	0.423212	0.285733	0.671463	0.639699	0.531564	0.650276	0.855004	0.718236	0.683268	0.901685	0.976253	0.29762	0.032275	0.646699	0.698915	0.9168	0.589403	0.837198	0.971908	0.887707	0.252625	0.945112	0.25314	0.976278
hsa-miR-431-3p	0.800871	0.936975	0.259733	0.060599	0.283443	0.327599	0.00996571	5.71599e-05	0.987595	0.352307	3.87265e-09	0.387021	0.340525	0.0032067	0.439929	0.0868806	0.449509	0.287417	0.115468	0.0203899	0.00255367	0.893742	0.107699	0.0463038	1.19638e-05	0.121568	2.48391e-05	0.549224	0.901932	1.47425e-17	0.746619	0.735569	0.000227755	4.17923e-05	0.520578	0.0082297	0.899597	0.404101	0.32669	0.494176	0.0727145	0.563584	0.17737	0.51152	0.276549	0.0111657	0.272876	0.252644	0.976278
hsa-miR-431-5p	0.809598	0.297924	0.566738	0.0262458	0.498456	0.69075	0.000264752	0.0826993	0.892037	0.84364	0.817883	0.704935	0.339674	0.212374	0.228403	0.016763	0.34255	0.771998	0.716788	0.0268419	0.00499351	0.0955046	0.0203029	0.633494	0.451998	0.814145	0.385898	0.609603	0.621218	0.203837	0.326539	0.781556	0.556465	0.131593	0.674185	0.567469	0.0216718	0.635794	3.2356e-09	0.39725	0.000672847	0.655374	0.475883	0.192102	0.928837	0.11347	0.555568	0.158448	0.779502
hsa-miR-432-5p	0.929315	0.913758	0.442355	0.206486	0.246832	0.808598	0.29968	0.957184	0.599675	0.0630913	0.133035	0.190304	0.314591	0.383594	0.234612	0.661304	0.353356	0.75935	0.397473	0.590094	0.737245	0.0756382	0.656896	0.988428	0.00338302	0.0490704	9.07336e-10	0.71658	0.38787	0.441209	0.52858	0.302316	0.475965	0.0138581	0.658223	0.815541	0.706276	0.800671	0.0103943	0.802105	0.338295	0.0574663	0.237435	0.151835	0.725865	0.31617	0.837524	0.0677648	0.158504
hsa-miR-433-3p	0.833264	0.0158588	0.533741	0.141083	0.926544	0.831945	0.620515	0.405074	0.12154	0.055114	0.79007	0.334992	0.62663	0.165627	0.573016	0.0278013	0.113621	0.96258	0.785148	0.0259998	0.243918	0.167681	0.812818	0.571733	0.000574768	0.745321	0.290222	0.846591	0.321124	0.0367585	0.909188	0.457648	0.00691258	0.102316	0.337359	0.534677	0.343247	0.000108295	0.0425056	0.0163366	0.0817357	1.22623e-05	0.00345592	0.376656	0.940138	0.287433	0.251747	3.70591e-05	0.42954
hsa-miR-448	0.194108	0.0971414	0.0916727	7.50586e-05	0.576497	0.00639768	0.0319677	0.00389597	0.0910202	0.0194341	0.852452	0.00207247	0.180414	0.735571	5.07393e-06	0.000205276	9.27918e-05	0.708438	0.134147	0.199856	0.0623906	0.456519	0.00021741	0.00265471	0.241996	0.0370285	0.0558677	0.490248	0.879069	0.919425	0.000267493	0.41508	0.071206	0.989534	0.978707	0.395741	0.232966	0.0171625	0.954643	1.34697e-06	2.52952e-07	0.26297	0.320539	0.0249132	0.459161	0.00795336	0.000519831	0.118587	0.781811
hsa-miR-449a	0.00277462	0.892448	0.512387	0.0783733	0.764807	0.00156715	0.0442994	0.00584921	0.0234144	0.864948	0.610566	0.559039	0.276677	0.000506883	0.414172	0.0146552	0.862947	0.00793542	0.329391	0.31512	0.933746	0.934212	0.132421	0.497839	0.82173	0.044873	9.94834e-10	0.4805	0.0222697	0.767618	0.978362	0.803067	0.975546	0.00142656	0.755693	0.0908451	0.199456	0.0961361	0.0960458	0.275508	0.177894	0.560985	0.57859	0.926304	0.588041	0.322405	0.874654	0.201938	0.817725
hsa-miR-449b-5p	0.0912214	0.944865	0.170041	0.00407118	0.868514	1.96509e-06	0.00136107	8.46517e-07	0.0027054	0.000537558	0.0514709	0.0954336	0.276677	0.00955747	0.374718	0.000265091	0.957761	0.526859	0.0301865	0.0562913	0.00359	0.012552	0.000461296	0.0792709	0.00197903	0.00573086	1.36361e-24	0.915024	0.753196	0.550818	0.737306	0.451952	0.748844	1.71155e-13	8.43679e-05	0.00268812	0.0768484	0.407095	0.00568759	0.156181	2.49723e-05	0.424869	0.115903	0.781986	0.040989	0.802196	0.00110485	0.192463	0.329905
hsa-miR-450a-5p	0.0519824	0.710635	0.000496949	0.00330991	1.43109e-05	0.0029643	0.730493	0.153821	0.0123184	0.120285	0.00230355	0.000454144	4.79509e-08	0.572163	0.000168431	0.000411316	0.000737536	0.00125656	0.114022	0.000906984	0.0438432	0.405484	0.00376055	0.0845559	0.00223561	5.61174e-10	0.000790978	0.00654579	0.0115758	0.0143933	0.00468569	0.679505	4.09189e-06	0.000421093	0.0262824	0.00283751	0.146139	0.000135916	0.695676	0.0079705	3.12163e-05	0.0155185	0.0265004	2.10337e-10	0.00112907	1.008e-07	0.819192	0.0159715	0.190066
hsa-miR-450a-5p	0.400678	0.648483	0.594029	0.842103	0.602276	0.791052	0.0299859	0.134768	0.768889	0.503639	0.705855	0.607992	0.631309	0.51363	0.396211	0.841236	0.980953	0.487137	0.610283	0.000880845	0.83639	0.74662	0.712896	0.543133	0.396959	0.956523	0.682837	0.969423	0.610941	0.0966415	0.733456	0.469478	0.939021	0.470094	0.88514	0.721546	0.944692	0.36413	0.742958	0.359807	0.51437	0.853114	0.766336	0.858189	0.645067	0.480398	0.577283	0.442528	0.636632
hsa-miR-450b-3p	0.000150578	0.233089	0.307249	0.000124182	0.000102283	0.528963	0.968393	0.0264927	0.26271	0.619516	0.00026715	0.383867	0.000211124	0.135644	0.317463	0.311302	0.345888	0.151823	0.671851	0.59067	0.00542935	0.127773	0.0169387	0.14308	0.107021	0.295333	0.01794	0.000896678	0.538149	0.320954	0.0299559	0.126751	0.641421	0.0093224	0.00392321	2.02751e-05	0.0642512	0.698757	0.000120397	0.89558	0.59775	0.141359	0.546359	2.3923e-07	0.237606	0.0455625	0.00290445	2.73364e-05	1.00766e-05
hsa-miR-450b-5p	2.34492e-08	0.913758	0.122487	0.00406638	0.00813501	0.292818	0.968393	0.210068	0.00319522	0.49362	0.0435436	0.315885	0.159414	0.368881	0.439929	0.590189	0.299804	0.0849118	0.970376	0.10752	0.00989092	0.7542	0.0522974	0.0283951	0.930769	0.699003	5.98656e-05	0.192336	0.596989	0.331047	0.351586	0.396392	0.935425	0.209687	0.130072	0.00314968	0.241048	0.857798	0.000302183	5.13603e-06	0.295734	0.208142	0.404124	2.75397e-06	0.960086	0.00375586	0.00223941	0.00201048	0.465029
hsa-miR-451a	0.0629536	0.584711	0.704785	0.000645526	0.146098	0.000179727	0.580945	0.131319	0.465314	0.446621	0.528061	0.690466	0.668862	0.338281	0.585897	0.120533	0.688957	0.185766	0.19276	4.50862e-12	0.0465129	0.0493878	0.993297	0.180953	0.833281	0.0152145	2.77535e-11	0.779132	0.384488	0.941085	0.19181	0.424087	0.266328	0.406026	0.395439	0.277859	0.741438	0.820131	0.51243	0.00418222	0.0996333	0.669797	0.137251	0.615582	0.061556	0.0149717	0.629309	0.712897	0.12802
hsa-miR-452-3p	0.00674807	0.359874	0.670706	0.103269	0.898438	0.981018	0.54903	0.225189	0.999069	0.190049	0.324905	0.628217	0.949419	0.0140769	0.487212	0.467192	0.407349	0.722845	0.303803	1.84038e-14	0.370964	0.610309	0.406704	0.0338581	0.783801	0.381103	4.56587e-12	0.186464	0.596989	0.449167	0.574195	0.801986	0.347974	0.724738	0.0178395	0.001366	0.706477	0.227291	0.0267345	2.24336e-13	0.387275	0.798599	0.901757	0.997512	0.153294	0.297402	0.0788037	0.833659	0.998963
hsa-miR-452-5p	0.219167	0.212651	0.312149	0.0449011	0.139667	0.793344	0.0381399	0.866634	0.925096	0.149005	0.522694	0.416321	0.819722	4.8419e-06	0.230541	0.345506	0.414443	0.978027	0.339848	1.38848e-06	0.0925516	0.722806	0.121504	0.00552937	0.516875	0.457881	0.0424057	0.485128	0.782214	0.909736	0.271258	0.940227	0.405427	0.00624695	0.604391	0.849813	0.861119	0.988448	0.964374	0.161468	0.307563	0.279786	0.882403	0.231035	0.95643	0.931348	0.573452	0.457791	0.684321
hsa-miR-454-3p	0.774692	0.148554	0.0331519	0.731962	0.848117	0.215709	1.61436e-18	2.50101e-08	0.858375	0.179577	0.0823978	0.180014	0.00577027	0.00125084	0.179377	0.554953	0.625246	0.00793542	0.00229329	0.820081	0.346368	0.181754	0.380142	0.0829909	0.708522	0.385699	1.48521e-09	0.0708187	0.717661	0.278828	0.00293903	0.862196	0.00691258	0.0814145	0.0340921	2.10089e-07	0.5788	0.24327	0.90615	0.429029	0.897192	0.957993	0.877576	0.0111763	0.63351	0.886218	0.0170885	0.928799	0.246606
hsa-miR-455-3p	0.0398164	0.230888	0.842175	0.511996	0.979098	0.331721	0.0634129	0.514568	0.843581	0.75356	0.840031	0.635644	0.993705	0.862792	0.50683	0.661304	0.660359	0.964765	0.758407	0.00224905	0.362248	0.701984	0.544225	0.843254	0.730159	0.512614	0.544481	0.609637	0.489596	0.449847	0.000207238	0.165752	0.922896	0.738038	0.467319	0.506164	0.995419	0.666756	0.00912835	0.678422	0.649427	0.634019	0.605847	0.889796	0.793611	0.756345	0.474642	0.172595	0.922795
hsa-miR-455-5p	0.254255	9.6268e-07	0.758587	0.0315518	0.537201	0.529566	0.0061119	0.200238	0.521154	0.850173	8.16295e-06	0.684703	0.0123807	0.763684	0.215597	0.47515	0.689689	0.00034228	0.966602	1.99062e-06	0.712923	0.902104	0.00145515	0.981844	0.920169	0.0131699	0.502395	0.0688072	0.658807	2.34926e-16	0.737306	0.96116	0.0129888	0.217221	0.000974659	0.00975024	0.0714289	0.015949	0.371525	0.400398	0.0191274	0.785506	0.237031	0.442329	0.791958	0.0610097	0.10951	0.797218	0.00969728
hsa-miR-483-3p	0.48054	0.549498	4.51364e-08	4.28862e-08	0.28543	0.202373	2.18123e-07	0.34871	0.815742	5.43044e-19	0.705855	3.86186e-09	0.216917	0.547413	1.72689e-06	2.61239e-09	2.65409e-06	0.843454	0.000115034	0.703307	0.338874	0.197483	3.8088e-07	0.217884	9.82511e-05	0.51499	0.103332	0.510064	0.904278	0.234463	0.36188	0.00154381	0.0378956	3.12037e-05	0.472978	0.976253	0.176295	0.209533	0.0839582	0.557151	1.58307e-18	2.91851e-10	2.68712e-05	0.16675	0.588041	0.000135667	0.911951	0.478391	0.987785
hsa-miR-483-5p	0.860156	0.377565	0.69585	0.516244	0.625893	7.30049e-06	0.297471	0.707225	0.624148	0.646052	0.93722	0.178716	0.843035	0.171544	0.592914	0.959328	0.516568	0.489831	0.353649	0.878164	0.0266812	0.170236	0.627279	0.977798	0.0543893	0.998385	0.202674	0.96043	0.434349	0.880187	0.310787	0.416972	0.90084	0.565986	0.536684	0.796258	0.0399356	0.815378	0.695836	0.0439155	0.495277	0.620254	0.492822	0.807411	0.0591883	0.539649	0.355184	0.661975	0.847568
hsa-miR-484	0.403826	0.670488	0.228017	0.0483129	0.840788	0.000655128	0.436245	0.750204	0.953702	0.607613	0.42553	0.3994	0.632838	0.0439953	0.631175	0.00622642	0.21639	0.272708	0.508515	0.249634	0.22199	0.955619	0.228569	0.794191	0.903864	0.158608	0.371603	0.666142	0.693203	0.116755	0.947777	0.8839	0.746003	0.0168542	0.48509	0.455723	0.0648093	0.794357	0.0570934	0.68187	0.11483	0.620254	0.317235	0.969114	0.711242	0.339737	0.785802	0.691386	0.935372
hsa-miR-485-3p	0.232374	0.773561	0.264661	0.16743	0.139667	0.556365	0.996844	0.53256	0.507685	0.00194516	0.273036	0.274635	0.00185974	0.66438	0.0094785	0.126276	0.892399	0.868497	0.923428	0.115063	0.332377	0.0108196	0.00660588	0.505172	0.615539	0.809694	0.675757	0.919769	0.798611	0.100717	0.0327152	0.424087	0.0201442	0.0504166	0.379808	0.105272	0.58578	0.257729	0.0960905	0.695167	0.000234564	0.0137362	0.00724353	0.277528	0.921942	0.7947	0.895126	0.158448	0.748913
hsa-miR-486-3p	0.929315	1.26172e-12	0.454977	0.0982621	0.667461	0.374147	9.59392e-17	0.0252072	0.383436	0.743723	0.0615053	0.335276	0.673293	1.06303e-06	0.24494	0.662425	0.162689	0.0539931	0.0381904	2.48158e-06	0.00239627	0.404933	0.875929	0.0845559	0.203128	0.536012	0.000561277	0.153375	0.0115758	0.0076673	0.0692799	0.596826	6.46519e-10	6.84345e-08	6.59803e-05	0.00314968	0.0193164	0.16211	0.00152351	0.514406	0.23048	0.617056	0.511301	0.0021124	1.41808e-07	0.219286	0.52008	0.44283	0.166957
hsa-miR-486-5p	0.00294816	0.0461095	0.0866834	0.000341129	0.808084	0.549088	1.46477e-05	0.059867	0.16855	0.212206	0.15859	0.103881	0.00424216	0.038058	0.108625	0.00152199	0.0281271	1.40081e-06	0.0110191	1.37058e-06	0.00227215	0.830849	4.976e-06	0.706174	0.495896	0.286977	0.709616	0.669393	0.894861	0.0114399	0.218984	0.845914	0.388159	0.617207	0.818931	0.00130797	0.400654	0.337207	0.00173304	0.602958	0.000314162	0.369435	0.0035687	0.963148	0.307295	1.15284e-07	0.409421	0.0180864	0.779502
hsa-miR-487a-3p	0.201793	0.0954436	0.792538	0.511996	0.71402	0.513279	0.220639	0.688554	0.755257	0.583208	0.971168	0.934273	0.949419	0.0148485	0.874982	0.329958	0.921874	0.481637	0.789507	0.4963	0.988367	0.224447	0.707206	0.858689	0.97332	0.870228	0.371603	0.628925	0.975465	0.556035	0.740908	0.603834	0.076292	0.0151664	0.93447	0.504315	0.350977	0.122409	1.88845e-06	0.235497	0.313095	0.0701135	0.393616	0.183582	0.416261	0.930985	0.800428	0.000582394	0.588895
hsa-miR-488-3p	0.967982	0.384486	0.442355	0.416528	0.676094	0.786219	0.00222752	0.503121	0.999069	0.379023	0.145536	0.323862	0.734622	0.474841	0.571866	0.659282	0.253262	0.996841	0.743472	0.00555569	0.623746	0.74662	0.366254	0.000231046	0.106921	0.33697	0.0582542	0.900534	0.538716	0.473155	0.671538	0.781556	0.00691258	0.0313863	0.947983	0.319809	0.78366	0.981281	9.17513e-05	0.46132	0.480048	0.664633	0.547159	0.26222	0.942656	0.580288	0.0571147	0.969472	0.684321
hsa-miR-488-5p	0.542808	0.558353	0.516221	0.289206	0.851873	0.735757	0.0165062	0.637571	0.987595	0.939945	0.22011	0.562287	0.908511	0.129091	0.65437	0.172765	0.887221	0.883679	0.923428	0.248861	0.906468	0.903516	0.195239	0.426503	0.467244	0.240253	0.237609	0.818043	0.764197	0.87271	0.468799	0.970512	3.41826e-05	0.242218	0.819383	0.462533	0.331801	0.763998	0.205029	0.977389	0.152862	0.995325	0.590284	0.766092	0.982965	0.575281	0.225884	0.515028	0.830022
hsa-miR-489-3p	0.000171951	0.00202791	0.00406777	0.37384	0.576497	0.000502485	0.0582782	7.17528e-16	0.00319522	0.227532	0.35063	0.0155839	4.49072e-06	1.09894e-10	0.0824247	0.62666	0.826172	5.56653e-07	0.000227836	0.000100413	0.0224484	0.15889	1.84195e-05	6.85765e-05	0.615539	0.823842	0.00014685	1.58334e-06	0.434349	2.27697e-08	0.00307536	0.672152	0.00523676	0.0735542	6.15725e-05	1.60093e-06	0.18852	0.227497	0.45324	8.79959e-10	0.9168	0.826462	0.500016	7.86476e-05	0.210577	0.0533301	2.6721e-05	0.628953	0.430843
hsa-miR-490-3p	0.773213	0.138556	0.0904933	0.00954794	0.537201	0.00878953	0.614087	0.125199	0.194893	0.375471	0.129191	0.250801	0.868994	0.0224756	0.0724543	0.0622478	0.0613618	0.397189	0.0151894	0.0524741	0.945747	0.526123	0.00609868	0.0806845	0.541323	0.0186892	0.745524	0.969423	0.434349	0.0353992	0.260455	0.511138	0.0576435	0.648793	0.875013	0.421983	0.532074	0.853328	3.43332e-13	0.00423943	0.00224472	0.531056	0.191611	0.417415	0.716547	0.0123501	0.123693	0.92685	0.833235
hsa-miR-490-5p	0.973169	0.792743	0.714367	0.222345	0.824119	0.332099	7.01944e-09	0.578911	0.992519	0.633108	0.673606	0.787041	0.75454	0.466427	0.680524	0.762737	0.797844	0.284951	0.712559	4.72925e-07	0.955249	0.778977	0.598154	1.95053e-06	0.0389078	0.217289	3.55616e-06	0.267656	0.570427	0.223379	0.655653	0.843557	0.455147	0.000180483	0.121457	0.866068	0.0469286	0.278244	0.184465	0.82332	0.74232	0.999717	0.940906	0.832858	0.460401	0.553571	0.563619	0.487974	0.561767
hsa-miR-491-3p	0.534047	0.0219911	0.00413656	0.0106934	0.629573	2.40351e-05	0.679456	0.00311985	0.611423	0.000411898	6.41792e-06	0.0402065	0.433911	0.3797	0.000411029	0.00226661	0.0316635	0.846082	0.000950267	0.000387359	0.0758102	0.892858	0.00568837	0.249406	0.365471	0.918848	0.00043387	0.889701	0.590599	0.00696102	0.180526	0.943225	4.32342e-07	0.0979791	0.116332	0.110047	0.228474	0.794357	1.29127e-05	0.000281221	3.71347e-06	0.104964	0.0057149	7.2786e-05	0.483404	0.0924148	0.122408	0.0415985	0.894317
hsa-miR-491-5p	0.000116499	0.549498	5.19986e-05	3.29024e-06	2.83523e-08	0.0172406	0.000381774	1.12395e-06	2.47244e-12	0.0169181	3.53183e-07	7.1988e-05	3.65867e-17	0.257411	3.32233e-06	9.52663e-05	2.65409e-06	4.30937e-12	0.0485098	5.34289e-19	2.13156e-19	0.231425	5.6309e-05	1.18624e-05	0.000173696	1.65335e-19	3.57222e-15	4.77101e-05	0.00041029	2.53354e-10	0.00549063	0.998873	1.76564e-07	2.1744e-09	3.74938e-07	2.69274e-07	0.000210292	0.00140825	0.128034	0.00104063	1.24323e-06	0.000193354	0.00250068	1.61105e-31	0.000184755	6.12256e-16	0.283322	0.0177737	0.000823765
hsa-miR-492	0.762164	0.036772	0.0762705	0.00641607	0.868514	0.0116625	0.607942	0.437086	0.920181	0.738385	0.000169496	0.25358	0.949419	0.879721	0.916826	0.0391879	0.0919355	0.154471	0.0743901	4.81313e-05	0.884293	0.508858	0.0120563	0.573523	0.121336	0.0676989	0.77979	0.481437	0.265412	0.0439656	0.00876258	0.424087	0.0040566	0.644959	0.244007	0.261567	0.0130064	0.682531	6.30074e-15	0.16283	0.00630155	0.684984	0.0309632	0.616226	0.554785	0.0538531	0.903643	0.862987	0.689017
hsa-miR-493-3p	0.0932859	3.39189e-05	0.0776712	0.0538651	0.615552	0.199623	1.95969e-06	3.72825e-14	0.873134	0.49362	0.343606	0.0964462	4.57767e-05	0.963538	0.368791	0.110163	0.863196	0.000259409	0.0236241	0.951961	0.00297694	0.774341	0.671074	0.727058	0.0592277	0.0107091	7.17802e-08	7.29274e-05	0.235741	0.0182367	0.00117537	0.137028	0.0331293	0.833279	0.00102106	2.58012e-08	0.808951	0.0781291	2.63011e-22	0.199394	0.20826	0.198823	0.208753	1.1783e-05	0.00345258	2.86907e-05	0.00158322	0.566809	0.316557
hsa-miR-493-5p	0.930281	0.453379	0.132102	0.0284482	0.676436	0.397897	0.0398359	0.363064	0.925096	0.783174	0.990225	0.0402938	0.942783	0.747389	0.100241	0.14556	0.0470402	0.195399	0.280973	1.07138e-05	0.337651	0.802974	0.0946026	0.949652	0.18367	0.714905	0.874497	0.806077	0.590599	0.00339742	0.92158	0.701344	0.0123667	0.95335	0.854793	0.622921	0.417351	0.799264	1.97565e-06	0.866079	0.177894	0.338336	0.427883	0.373291	0.0254906	0.001325	0.628965	0.13969	0.216051
hsa-miR-494-3p	0.000787794	4.65431e-12	4.72909e-07	0.000261198	6.87683e-05	5.26561e-24	7.39823e-12	1.30675e-14	1.18788e-11	0.0325341	0.25415	1.71151e-06	2.1522e-28	4.31727e-06	1.1763e-08	0.000226074	5.99479e-07	8.10615e-16	8.68067e-06	0.97881	9.02175e-08	0.000446817	0.000571622	0.574786	0.000164378	5.57462e-14	2.38706e-11	0.00827105	0.590599	0.0339471	5.07874e-26	0.00127588	2.94076e-12	5.01365e-08	1.00096e-09	5.55776e-08	5.21986e-07	0.551747	0.13817	0.943	2.20531e-05	3.59784e-07	0.000122213	1.15419e-10	0.00112907	2.11016e-10	0.0202474	0.25314	0.00256092
hsa-miR-495-3p	2.00763e-16	0.0104724	0.000610675	0.00418034	0.10796	3.86108e-19	1.45586e-10	7.17528e-16	7.20843e-06	0.0467897	0.0236313	0.000211108	2.28064e-16	0.000132883	2.74614e-07	0.0189408	0.00279703	6.00694e-10	0.0456523	0.000119741	9.08254e-14	0.141588	0.0150169	0.000125391	0.107021	1.4924e-08	1.70346e-14	0.0071542	0.151956	0.0829958	8.63078e-07	0.0704341	4.02843e-11	0.0444838	3.75573e-12	2.28103e-05	0.0375536	0.00117039	0.000255271	0.00702609	0.0413618	0.0179777	0.0026438	7.20546e-08	0.00503092	5.24244e-14	8.57629e-05	0.198823	3.10102e-06
hsa-miR-496	0.630985	0.817814	0.650884	0.530988	0.660584	0.907617	1.49004e-10	0.000833399	0.999069	0.854141	0.219639	0.838157	0.679812	0.838537	0.843184	0.330851	0.970375	0.663344	0.395607	0.000229266	0.697603	0.934212	0.668109	0.0212236	0.899235	0.00298433	0.177648	0.397793	0.655857	0.545682	0.91141	0.940227	0.89937	0.249261	0.516185	0.214524	0.857611	0.794357	0.00875561	0.648134	0.9168	0.798599	0.747422	0.504883	0.0625728	0.982045	0.631396	0.75673	0.820797
hsa-miR-497-3p	0.126004	0.036772	0.0240939	0.417842	0.517637	0.967841	0.0111524	0.0720058	0.987595	0.776378	0.000172896	0.427628	0.973753	0.000165109	1.66476e-05	0.71086	0.0211692	0.107389	1.61636e-07	1.76891e-06	0.00635229	0.511457	0.463984	7.6609e-07	0.159481	0.756243	0.0482125	0.888398	0.675539	0.00677718	0.000189909	0.78592	0.742422	0.154469	0.000237244	0.593019	0.0153837	0.039065	0.000104678	1.27751e-07	0.0458272	0.141359	0.617093	0.780346	0.588041	0.520735	0.504631	0.723928	0.903222
hsa-miR-497-5p	0.733925	0.0590186	0.18588	0.479373	0.75691	0.0126885	2.21923e-07	0.00101865	0.218412	0.583208	0.00422186	0.363242	0.0416938	0.836314	0.0621913	0.340556	0.927715	0.454784	0.815497	0.966495	0.177887	0.845214	0.26564	0.210939	0.289915	0.156798	0.527045	0.859101	0.530441	0.0611226	0.36188	0.902041	0.181253	0.0509302	0.386715	0.851392	0.0969872	0.770577	0.00163216	0.589332	0.735508	0.866708	0.54696	0.891647	0.51599	0.515958	0.490336	0.0423507	0.871401
hsa-miR-498	0.342978	0.133942	0.00112509	0.907107	0.733724	0.00313279	0.190025	0.0560857	0.826038	0.971788	0.751728	0.0471636	0.528018	0.12236	0.512146	0.62666	0.767737	0.133332	0.995344	0.761495	0.584017	0.566627	0.223739	0.426503	0.00483676	0.729125	0.126988	0.609603	0.313832	0.00620073	0.00138162	0.78592	0.447817	0.0167575	0.908413	0.766417	0.824341	0.909115	0.301752	0.761608	0.0151579	0.446692	0.821845	0.37367	0.351215	0.756345	0.224804	0.00456883	0.689017
hsa-miR-499a-3p	0.00860504	0.912935	0.181792	0.751592	0.0480321	0.000758451	9.37979e-15	0.000351327	0.835117	0.083677	0.00136376	0.350805	0.077953	0.0526945	0.437438	0.0267422	0.307158	0.643737	0.0772466	3.99702e-07	0.0289877	0.74662	0.0113959	0.543133	0.650449	0.0765766	3.3672e-06	0.00387814	0.19022	7.81669e-05	0.0134419	0.95481	2.64525e-05	0.551284	0.0065933	0.000869385	0.0571544	0.37338	1.95355e-17	8.61737e-09	0.000396297	0.382813	0.434196	0.986071	0.00867563	0.882375	0.672446	0.248994	0.0403755
hsa-miR-499a-5p	0.630598	0.011617	0.114005	0.585416	0.00609536	0.887972	0.222688	0.463349	0.925096	0.0107814	0.751728	0.0330097	0.0982052	0.137234	0.12978	0.018699	0.902	0.00165096	0.151797	0.80395	0.734181	0.0420273	0.000411081	0.747054	0.982602	0.95435	0.00197144	0.126238	0.963027	0.0516244	0.0247184	0.0264761	0.841623	0.204025	0.00421317	0.210928	0.233623	0.893778	0.3606	0.705097	0.0858688	0.583612	0.075965	0.343268	0.00971252	0.618433	0.970834	0.628953	0.922795
hsa-miR-500a-3p	0.309487	0.204861	0.509326	0.395787	0.0409141	0.862779	0.97017	0.00133269	0.00979505	0.135848	0.248059	0.181777	0.612911	1.56671e-05	0.381684	0.00695164	0.897177	0.892008	0.985684	0.568812	0.161887	0.847232	0.0518403	0.923899	0.582416	0.165127	0.673696	0.95649	0.686625	0.00827781	0.0787854	0.995598	0.0339281	2.63139e-08	0.168516	0.0494779	0.796942	0.494062	1.0584e-10	0.887843	0.131346	0.90437	0.46185	5.61354e-08	0.11547	0.0111547	0.00545761	0.102647	0.113888
hsa-miR-500a-5p	0.900731	6.19178e-06	0.644138	0.0294867	0.743288	0.0168521	3.24454e-06	0.0373948	0.497877	0.774262	0.0294837	0.598891	0.779894	0.445105	0.364629	0.917063	0.39624	0.0451479	0.0723624	2.30535e-10	0.0343852	0.707076	0.473116	0.00495486	0.0548298	0.344928	0.000295084	0.0321911	0.000353841	0.00663293	0.0826075	0.873302	0.975558	1.0999e-09	4.55664e-07	0.0271643	0.000975203	0.0213624	0.0393099	0.0725314	0.796195	0.716818	0.65752	0.0782979	0.000142091	0.307096	0.808469	0.0358211	0.0658676
hsa-miR-501-3p	0.020893	0.0315164	0.18368	0.048291	0.351573	0.765438	0.457884	0.149666	0.815742	0.521509	0.37206	0.270003	0.212723	0.572163	0.267582	0.643755	0.297735	0.613172	0.754428	0.649605	0.467451	0.239604	0.142719	0.962836	0.741082	0.670907	0.722752	0.796677	0.894591	0.729039	0.522614	0.135994	0.0142419	0.436931	0.391839	0.0722657	0.797841	0.767192	0.000132583	0.342003	0.265559	0.386541	0.317235	0.772312	0.971262	0.111359	0.66497	0.512944	0.89099
hsa-miR-501-5p	0.0728559	0.229657	0.45032	0.0420604	0.660761	0.0312562	0.037074	0.0180986	0.0649176	0.0175733	0.704399	0.144756	0.406321	0.0097919	0.817837	0.000112009	0.493029	0.0463727	0.0441172	0.31193	9.80209e-07	0.014268	0.000530973	0.0130459	0.754834	0.427846	0.133363	0.480303	0.88442	0.0621936	0.802172	0.419333	0.485934	6.27839e-09	0.330853	0.475054	0.343247	0.609195	0.0327776	0.0679842	0.00191673	0.54713	0.0234693	1.90704e-10	0.969977	0.541631	2.37737e-05	0.574073	0.0868504
hsa-miR-502-3p	0.0569943	0.149403	0.163691	0.00710187	0.104333	0.422792	0.0004236	0.108752	0.51775	0.242021	0.00905013	0.135511	0.384807	0.312231	0.0283126	0.512946	0.142728	0.0164995	0.153006	4.46194e-08	0.469696	0.379923	0.0675022	3.40504e-05	0.0089634	0.0469322	0.000122395	0.00114505	0.697393	9.39784e-05	0.133595	0.78592	0.395305	0.738038	3.13423e-05	0.0173014	0.367297	0.794357	0.0068074	0.10932	0.14815	0.655374	0.335797	0.727624	0.000919332	0.0274279	0.0319533	0.960824	0.26644
hsa-miR-503-5p	0.819477	0.640088	0.452947	0.301231	0.800935	0.00843005	0.679456	0.955889	0.655407	0.69573	0.412942	0.427628	0.989465	0.923537	0.609392	0.395403	0.284932	0.10388	0.424683	0.185074	0.776651	0.769805	0.136454	0.0165591	0.764106	0.142694	0.657897	0.613414	0.561367	0.136325	0.389372	0.79244	0.2719	0.714699	0.320752	0.134668	0.198112	0.766456	0.918621	0.0353614	0.167827	0.566212	0.53099	0.746653	0.12459	0.0590856	0.592215	0.56552	0.976278
hsa-miR-504-5p	0.364193	0.0694746	0.787031	0.000561759	0.963835	0.129172	0.284717	0.983638	0.750723	0.675724	0.0917655	0.851967	0.499701	0.0152561	0.285458	0.00193285	0.819726	0.636605	0.0242584	0.464914	0.195027	0.658131	0.334544	0.787757	5.34618e-06	0.0361464	0.533512	0.248347	0.462879	0.134111	0.356631	0.302316	0.0118908	0.631662	0.345229	0.71214	0.112031	0.0137086	0.274411	0.0695178	1.77781e-06	0.581516	0.197764	0.148151	0.133106	0.000414885	0.270713	0.115914	0.679846
hsa-miR-505-3p	0.225166	0.0215346	0.0028595	0.00406638	0.604159	0.329244	0.655835	0.548821	0.810498	0.0262704	0.220668	0.0060462	0.368689	0.146414	0.00648758	0.0904737	0.0481931	0.637524	0.0464009	0.0873372	0.262405	0.49933	0.103701	0.739688	0.314816	0.0970133	0.0445259	0.0071542	0.448494	0.438168	0.109425	0.353315	0.00012923	4.22253e-08	0.793512	0.888119	0.073304	0.770577	0.0274118	0.921286	0.179691	0.0701135	0.317235	0.373291	0.622547	0.639635	0.259198	0.440433	0.998963
hsa-miR-506-3p	0.022508	0.6915	0.621633	0.968888	0.702068	0.369104	0.114497	0.125199	0.257567	0.289086	0.307729	0.40015	0.368689	0.139058	0.000431609	0.983303	0.97905	0.964765	0.931144	0.569967	0.22199	0.902104	0.988011	0.0536919	0.615539	0.976278	0.0554048	0.982487	0.829062	0.562395	0.735278	0.941699	0.00455059	0.444915	0.864406	0.270718	0.387859	0.37338	0.412414	0.000247529	0.87473	0.770322	0.804348	0.0521462	0.545973	0.556155	0.417197	0.29399	0.798655
hsa-miR-507	0.25088	0.00509681	0.792538	0.466349	0.0497459	0.279063	0.00106535	0.0235587	0.094441	0.811367	0.887428	0.648864	0.0726773	0.000261353	0.573016	0.115162	0.711705	0.419472	0.388377	0.138981	0.0144884	0.345882	0.591749	0.806175	0.0928828	9.18282e-09	0.467263	1.85622e-07	0.316675	0.00154791	0.920718	0.940227	0.00482908	2.97131e-07	0.118757	0.636516	0.0142695	0.946968	3.43065e-05	0.661415	0.974863	0.637973	0.836688	6.39223e-07	0.153294	0.0134651	0.000289188	0.25314	0.667784
hsa-miR-508-5p	0.0511867	0.0924295	0.373009	0.0110627	0.246186	0.456124	0.0019137	0.0624423	0.342856	0.438282	0.0600265	0.277078	0.406321	0.210715	0.272082	0.409181	0.624806	0.0122229	0.267291	0.000255288	0.0847787	0.610309	0.041758	0.0892085	0.209923	0.432409	0.00356422	0.333852	0.317222	7.71334e-05	0.162432	0.667335	0.994679	0.00449734	0.000266281	0.0247669	0.226011	0.391822	0.487737	0.0214384	0.32813	0.472664	0.348179	0.0233931	0.0159329	0.00838751	0.272876	0.12413	0.0812486
hsa-miR-509-3-5p	0.14192	0.00117924	0.18368	0.0404736	0.824119	0.713751	2.07854e-15	1.75019e-05	0.815471	0.164223	0.0909736	0.103881	0.353753	0.00843141	0.0329902	0.0382507	0.00106016	0.0423972	0.000251208	2.48158e-06	0.0368547	0.426517	0.0395041	0.0142036	0.284993	0.680496	0.0385233	0.510064	0.34423	0.0176584	0.180526	0.231365	0.0102473	0.229725	5.91585e-05	0.325307	0.0216718	0.208888	0.0241279	0.122567	0.00626318	0.237179	0.00952011	0.51152	0.00345258	4.68513e-05	0.470924	0.173049	0.590021
hsa-miR-509-3p	0.135089	0.553526	0.0569866	0.000331816	0.0464717	0.662631	4.27607e-06	5.232e-32	0.231333	0.00351221	0.0766188	0.178716	0.274955	0.950036	0.199058	0.0801707	0.82465	0.000205395	0.00431426	2.32636e-09	0.690328	0.457421	0.000259984	0.00849551	0.908654	9.15925e-05	1.2011e-10	0.026966	0.675539	0.19786	0.241397	0.770281	0.24819	1.95626e-08	0.00692274	0.0372759	0.137782	0.0421965	1.35583e-05	0.405718	0.00110238	0.647023	0.320539	0.537471	0.996941	0.000767569	0.260217	0.290001	0.625861
hsa-miR-509-3p	0.0581798	0.378791	0.262758	0.545159	0.643919	0.905306	6.76649e-05	1.90781e-23	0.765203	0.579361	0.852452	0.676002	0.524001	0.0889981	0.584936	0.33319	0.888579	0.613172	0.157519	0.0449289	0.865158	0.967739	0.201661	0.109792	0.96797	0.00957876	3.67527e-06	0.669393	0.873839	0.973156	0.00503183	0.797591	0.848722	0.478261	0.00250725	0.206787	0.476017	0.423181	1.59105e-06	7.50397e-08	0.330659	0.744304	0.477046	0.0338106	0.960086	0.921495	0.0212485	0.22692	0.719379
hsa-miR-509-3p	0.589553	0.168274	0.798865	0.299666	0.661817	0.513154	0.110855	1.74137e-09	0.892037	0.198914	0.929107	0.486054	0.931016	1.27399e-05	0.0621913	0.257105	0.408378	0.654464	0.727153	4.82134e-05	0.60341	0.74662	0.109854	0.0543678	0.561535	0.660126	3.10086e-16	0.994128	0.538149	0.229832	0.0146058	0.940227	0.363487	0.0887565	0.00553852	2.3545e-07	0.532074	0.0729657	2.57448e-06	0.191949	0.378572	0.647023	0.877576	0.563404	0.380279	0.957968	0.971967	0.885011	0.980666
hsa-miR-509-5p	0.372179	0.0984171	0.142756	0.0155118	0.193305	0.866711	0.0462483	0.578911	0.773765	0.150189	0.0493018	0.0491093	0.7284	0.164269	0.00486557	0.286909	0.0662475	0.0645228	0.0954442	1.65836e-09	0.918467	0.326283	0.0893467	0.925334	0.598699	0.150492	3.3184e-05	0.0219996	0.218053	0.00227913	0.262825	0.65687	0.363331	1.79169e-06	0.0102469	0.206787	0.0498957	0.405857	2.35158e-05	0.191949	0.11542	0.344528	0.236201	0.26222	0.0155679	0.00346739	0.234957	0.13969	0.986815
hsa-miR-509-5p	0.577041	0.70974	0.332332	0.194347	0.629573	0.599549	0.0130888	0.362004	0.881901	0.256543	0.00212971	0.250651	0.226418	0.000802313	0.386927	0.538199	0.464863	0.693045	0.494164	1.51253e-10	0.198745	0.99487	0.309873	0.29221	0.96797	0.54317	0.011088	0.153375	0.870237	1.29064e-05	0.889519	0.995598	0.330141	0.00834807	0.00832527	0.35646	0.181458	0.0117301	3.36451e-05	0.176528	0.34233	0.785506	0.676156	0.124029	0.0257367	0.166526	0.187572	0.515028	0.336489
hsa-miR-510-5p	0.0543273	0.0215644	0.0503997	0.825972	0.0016276	0.000205582	0.943491	0.0178907	0.000691453	0.803218	0.0514709	0.0547862	1.25232e-10	0.00153051	0.000654486	0.609678	0.0932012	0.153393	0.862225	0.654814	0.00124667	0.326283	0.81617	0.0148425	0.69209	0.169594	0.450925	0.427231	0.785613	0.032103	0.00133797	0.337136	0.755414	0.0452327	0.000443927	0.0908451	0.743887	0.0278349	0.077176	0.000726195	0.726966	0.970774	0.237536	2.64304e-14	0.584316	0.955463	0.0521045	0.348925	0.000142011
hsa-miR-511-5p	0.331741	0.999019	9.40656e-05	1.93337e-07	0.856755	0.000165285	0.732894	0.183181	0.142565	0.00165076	0.0800076	4.7631e-05	0.310872	0.368196	0.763926	2.73725e-05	0.0211692	0.00486844	0.966889	0.024751	0.98526	0.542852	0.0498614	0.394265	0.0672448	0.00298433	5.4585e-05	0.000143541	0.31754	0.0442238	0.343159	0.348435	0.327209	0.110906	0.837761	0.80768	1.96766e-08	0.467946	0.0306365	0.268237	4.89557e-05	0.279786	0.0176279	0.358994	0.0620869	0.0340203	0.724451	0.277034	0.74969
hsa-miR-511-5p	0.268637	0.0178869	0.000566361	0.000423094	0.824119	0.00077335	0.0138579	2.73391e-05	0.0897704	0.000220228	0.361546	1.37462e-05	0.0422642	0.286721	0.600008	0.00218409	0.53315	0.0662171	0.428129	0.701251	0.383265	0.217805	0.0754666	0.424482	0.0916296	0.0328117	0.0249783	0.255356	0.434349	0.0708894	0.845539	0.0993231	0.591704	0.985314	0.465276	0.368239	0.00384613	0.938464	0.543885	0.332124	5.3751e-05	0.0183171	0.0285211	0.807411	0.0185482	0.0449727	0.661191	0.990925	0.934467
hsa-miR-512-3p	1.14137e-06	0.0362019	0.00857643	4.00081e-07	0.350342	0.0172406	5.45269e-06	1.7386e-06	2.27537e-05	0.00521466	0.0248418	3.06625e-05	0.000386337	0.0182244	0.0245646	2.76942e-06	0.093335	0.000548636	0.016391	0.839469	0.0711754	0.00183045	0.000683433	0.103655	0.110458	0.00110476	0.546555	0.0355086	0.844907	4.83138e-05	0.0270469	0.0021856	0.179678	0.0514748	0.0396914	0.0743989	0.0233213	0.39932	0.0740185	0.727591	0.00282283	0.000298599	0.000463862	0.0249132	0.237277	2.77033e-05	0.245893	0.991435	0.620292
hsa-miR-512-3p	4.3579e-05	0.745258	0.969531	0.962636	0.867214	0.735757	2.97989e-08	0.959168	0.00953821	0.971788	0.367209	0.837464	0.325734	0.146414	0.905946	0.120491	0.624806	0.543678	0.125091	0.118459	0.473899	0.681739	0.324573	0.992422	0.00937297	0.755283	4.18609e-06	0.876032	0.713105	0.927763	0.746619	0.934363	0.862627	0.443035	0.907798	0.931262	0.710012	0.677852	0.000214604	0.832609	0.00200197	0.484294	0.211293	0.971908	0.960086	0.186364	0.663663	0.0430589	0.686395
hsa-miR-512-5p	0.330373	0.0461213	0.761915	0.685223	0.174772	0.307501	0.159285	0.401411	0.974996	0.039735	0.585595	0.570282	0.180414	0.160705	0.00692635	0.531215	0.749688	0.880468	0.632473	2.09175e-06	0.0222819	0.00610705	0.00681356	0.523662	0.385548	0.443157	0.0430576	0.681605	0.81173	0.577821	0.0169431	0.302316	0.163304	0.00412302	0.992916	0.144086	0.0733726	0.0417629	1.09347e-17	0.220311	0.760469	0.0226206	0.0956137	0.27214	0.908652	0.989932	0.544094	0.000834404	0.435169
hsa-miR-512-5p	0.66775	0.1171	0.599745	0.84581	0.995778	0.592552	0.525934	0.099104	0.694656	0.670589	0.50052	0.850707	0.216917	0.00913938	0.545231	0.590189	0.743445	0.834741	0.559417	0.00396628	0.497742	0.625927	0.966359	0.375195	0.97332	0.872778	0.967758	0.687264	0.430348	0.0273871	0.634404	0.709334	0.416475	0.453231	0.942291	0.0486561	0.911428	0.583818	0.110605	0.342003	0.443363	0.0712393	0.400272	0.353494	0.770385	0.983915	0.80441	5.66701e-05	0.873966
hsa-miR-513a-3p	0.363564	0.314699	0.291234	0.0578796	0.501298	0.619748	0.296514	0.858121	0.628196	0.638721	0.0944199	0.361166	0.6081	0.465173	0.300309	0.36835	0.341302	0.280009	0.319779	6.10212e-11	0.992744	0.508858	0.184212	0.0186572	0.99253	0.268755	0.187163	0.969423	0.710197	0.377957	0.305819	0.855004	0.83338	0.761939	0.118757	0.314026	0.781954	0.794357	0.716706	0.896051	0.230885	0.79163	0.550239	0.240797	0.204032	0.111702	0.6481	0.997381	0.879407
hsa-miR-513a-3p	0.854714	1.30661e-09	0.448599	0.0319132	0.595383	0.32114	0.000424988	0.235706	0.764688	0.864948	0.00905013	0.464833	0.722466	0.000329734	0.307099	0.661304	0.66589	0.262196	0.12791	1.36613e-11	0.120662	0.45055	0.406704	0.164764	0.308916	0.584559	0.0715346	0.026966	0.686714	0.00915531	0.0388123	0.672152	0.143335	1.67653e-08	4.20661e-05	0.123003	0.0240697	0.214403	0.0402926	0.000182852	0.9168	0.785506	0.664453	0.31093	0.000581295	0.380729	0.890185	0.15162	0.114171
hsa-miR-513a-5p	0.176619	0.000589621	1.04288e-05	4.28862e-08	0.196686	0.00144411	0.00270205	2.22521e-07	0.00095653	0.00390436	0.14241	0.000515192	9.61969e-12	0.000246996	0.0713093	0.000203916	0.436247	9.25708e-12	5.80114e-05	0.00269271	5.62591e-05	0.00126033	0.000741691	0.0809018	0.000663568	7.15949e-05	6.12449e-24	1.30453e-07	0.402209	0.00789254	0.131633	0.397984	0.745112	0.00135662	2.31808e-06	5.15977e-06	0.00872834	0.253508	1.16573e-06	0.000116862	0.00100653	0.0268399	0.00908463	4.18891e-13	0.000630578	4.64437e-05	0.00297839	0.00114036	0.219096
hsa-miR-513a-5p	0.427588	0.581753	0.819771	0.914664	0.431854	0.437317	0.00550054	0.491975	0.726156	0.959837	0.9079	0.838157	0.597373	0.429039	0.95708	0.60271	0.0919355	0.873794	0.835286	0.000248174	0.956449	0.795036	0.726025	0.108476	0.460688	0.660126	0.00026312	0.10827	0.417947	0.809298	0.512805	0.801986	0.490366	0.683268	0.663548	0.385225	0.16447	0.422316	0.000377593	0.0012703	0.654021	0.88497	0.83037	9.50178e-06	0.332907	0.338033	0.417197	0.743437	0.276916
hsa-miR-513b-5p	0.00992948	0.861949	0.149447	0.0711575	0.691173	0.309722	0.00225551	3.43227e-05	0.180038	0.0512448	0.17805	0.175222	0.487089	0.00101201	0.21005	0.00547044	0.612028	0.206765	0.000274124	0.000260735	0.00013542	0.126056	0.0518403	0.1611	0.295196	0.0017608	1.28209e-13	0.000339364	0.717661	0.655416	0.0853368	0.483655	0.0032427	0.683268	0.10712	0.101965	0.432943	0.396407	0.564618	4.27618e-07	0.0629112	0.114594	0.00500954	0.0693673	0.00187417	3.16696e-10	6.29083e-06	0.420578	0.588895
hsa-miR-513c-5p	0.337525	0.849803	0.544319	0.00151576	0.896955	0.496901	0.799314	0.00066276	0.862524	0.192082	0.490313	0.521774	0.154004	0.064968	0.14201	0.0666533	0.600012	0.153088	0.00381299	4.08709e-09	0.0104584	0.342604	0.0518403	0.29221	0.96797	7.71909e-05	2.21347e-09	0.0324024	0.882794	0.0425277	0.507716	0.940227	0.476624	0.426325	0.0958074	0.00582474	0.751046	0.373642	0.906126	0.00036259	0.0809317	0.506929	0.0143556	0.742912	0.0104698	0.00207598	0.0305542	0.350543	0.359815
hsa-miR-514a-3p	2.3796e-08	0.00356352	0.0021396	0.00100925	5.03106e-05	0.657318	0.0157312	0.0570211	0.0323676	0.0297134	0.222975	0.00938195	1.03473e-06	0.466427	0.000590949	0.0002895	1.87696e-05	0.000464995	0.0115394	0.0106542	3.59148e-07	0.0514858	0.00056957	0.038891	0.052066	4.59108e-06	0.00308239	0.0404123	0.0224436	0.134047	8.09926e-06	0.00809453	5.17397e-09	0.0422791	2.7852e-07	3.53034e-05	0.00922448	0.777673	0.0791777	0.00147268	3.12163e-05	6.92224e-06	0.0026694	0.000856105	0.00125639	8.57974e-11	0.201953	0.815928	0.0047492
hsa-miR-514a-3p	0.00212231	0.744135	0.295124	0.064809	0.702068	0.0151687	1.05473e-05	0.00543889	0.925096	0.363724	0.941631	0.240833	0.908511	0.407382	0.260643	0.139819	0.118434	0.496017	0.22472	4.31654e-05	0.282245	0.924899	0.051908	0.743122	0.96797	0.0328117	0.0255543	0.609637	0.844907	0.519121	0.422699	0.724766	0.327333	0.0494455	0.476057	0.414402	0.137782	0.935194	0.0375058	0.889991	0.00183212	0.343466	0.317235	0.750064	0.0857856	5.1242e-05	0.251747	0.957009	0.361315
hsa-miR-514a-3p	0.194108	0.61251	0.281354	0.0411715	0.976703	0.69075	0.354557	0.422557	0.911803	0.323467	0.662245	0.314846	0.989465	0.896955	0.307673	0.232204	0.162689	0.570374	0.20551	0.000149764	0.222756	0.912143	0.0351425	0.00693541	0.0779335	0.363888	0.131968	0.718621	0.893285	0.210334	0.679933	0.934363	0.103253	0.999627	0.714416	0.167763	0.297828	0.969002	0.837446	0.701075	0.00239636	0.113545	0.366156	0.692002	0.832693	0.00852531	0.509101	0.797218	0.554532
hsa-miR-515-3p	0.0503768	0.854431	1.43343e-09	0.0079794	0.328	0.316484	3.05427e-05	0.707225	0.999069	1.06867e-16	0.051914	1.69561e-10	0.614596	0.000257298	7.09292e-10	3.06758e-09	1.124e-06	0.959293	0.00388439	0.13835	0.0334652	0.704974	3.08553e-10	2.21135e-08	0.000548138	0.0241775	0.0533607	0.24994	0.265412	0.00192772	0.667019	0.000487511	2.2013e-05	0.289082	0.941453	0.270718	0.957445	0.803693	0.00528802	2.43385e-14	1.73285e-22	2.54337e-15	1.74702e-06	0.168846	0.650644	0.00109832	0.1866	0.728696	0.980666
hsa-miR-515-3p	0.268919	0.000311638	0.164445	0.000612195	0.00477457	1.41666e-05	0.00033266	0.0624423	0.000879868	0.446621	0.792209	0.0981775	0.021302	0.0817374	0.147156	0.0463283	0.447737	0.000110611	0.274409	0.544688	0.0168603	0.0139167	0.686035	0.57514	3.36689e-08	0.173355	7.28846e-08	0.248347	0.837634	1.60809e-08	0.010422	0.0983627	0.440441	0.217221	0.00253747	0.00528005	0.928381	0.652273	1.30723e-11	0.0899271	0.87473	0.818676	0.408073	0.0427066	0.21482	0.0082023	0.00777338	0.00787825	0.943373
hsa-miR-515-5p	0.934265	0.482379	0.350277	0.703855	0.105349	0.506905	0.219754	0.916985	0.420538	0.188977	0.914262	0.114947	0.368892	0.275342	0.0459044	0.620582	0.515273	0.846153	0.254688	0.843194	0.176331	0.00333266	0.949716	0.787757	0.305561	0.34498	0.00358737	0.855297	0.879069	0.178347	0.0206479	0.132475	0.148201	0.026355	0.479502	0.625735	0.212312	0.0137086	6.63066e-07	0.130989	0.565135	0.119617	0.319261	0.432723	0.728827	0.644779	0.507212	0.0608289	0.389162
hsa-miR-516a-3p	0.669802	0.374746	0.4079	0.41798	0.882497	0.000194959	0.220183	0.00316083	0.525027	0.654046	0.0599355	0.396834	0.236731	0.0233359	0.0521328	0.104189	0.574621	0.693769	0.436188	0.566302	0.776651	0.674439	0.0282016	0.33926	0.873371	0.654699	0.998348	0.92934	0.590599	0.943487	0.635184	0.809959	0.756327	0.00341698	0.862395	0.957431	0.63989	0.465483	0.28057	0.613916	0.553995	0.958665	0.747422	0.963148	0.892871	0.611894	0.877023	0.270256	0.668057
hsa-miR-516a-5p	0.826356	0.000443011	4.72909e-07	3.63238e-09	0.84549	0.847005	0.136161	0.0958312	0.160778	6.5556e-06	0.0003532	4.22079e-05	0.054169	0.892283	2.45576e-06	2.21722e-06	7.53851e-08	0.000746291	1.26251e-08	0.161196	0.000430249	0.145888	2.60859e-09	0.565428	0.220642	0.0212074	0.84219	0.969712	0.637088	0.00616265	0.0114876	0.0993231	0.00069955	0.151609	0.26948	0.0477079	0.113044	0.6838	3.50853e-05	0.00112767	2.08575e-13	0.00154243	0.000111502	0.926304	0.423285	0.000461398	0.301254	0.145133	0.655222
hsa-miR-516a-5p	0.663088	0.000703358	0.5813	0.00325858	0.800935	0.621344	3.88418e-05	0.0393358	0.389948	0.189277	0.00742833	2.3502e-05	0.380378	0.00156595	0.433645	0.137638	0.0825914	0.0109261	2.43785e-07	0.200928	0.00218614	0.00741783	0.185994	0.0706913	0.409419	0.315531	0.514995	0.989016	0.538716	0.00160913	0.000652644	0.165752	0.0110396	0.0230638	0.00137707	0.0555463	0.0454437	0.394784	4.37809e-05	0.00563863	0.00226109	0.727265	0.537866	0.973919	0.0670365	0.297402	0.152794	0.712897	0.859348
hsa-miR-516b-3p	0.856057	0.792743	0.5813	0.941472	0.0100931	0.516812	0.195672	0.239842	0.987595	0.179577	0.613835	0.806223	0.346074	0.58428	0.652514	0.914684	0.888579	0.377019	0.661884	0.52505	0.618568	0.0096243	0.656896	0.687429	0.727639	0.125018	4.25614e-06	0.633508	0.378736	0.729039	0.104537	0.543679	0.645013	0.00395797	0.611523	0.462594	0.889231	0.677852	4.8043e-08	0.892758	0.771633	0.414123	0.528728	0.197157	0.861646	0.970666	0.231781	0.3662	0.357388
hsa-miR-516b-5p	0.00218888	0.00164771	0.00225322	0.0159559	0.00621107	1.96509e-06	0.931425	0.00160968	0.00309194	0.0794882	0.15889	0.00123021	3.38142e-07	0.00291945	0.00172813	0.0225267	0.930609	9.14922e-15	0.0913295	0.67428	0.000594846	0.00161828	1.486e-07	0.416206	0.00344072	0.0476106	2.67652e-06	9.53006e-06	0.0216845	0.0310963	0.233641	0.0704341	4.74848e-09	0.000164729	0.0356444	0.00111561	0.0170848	0.0339772	0.946665	9.48507e-05	0.0133241	0.199079	0.0128317	0.00134633	0.0813954	1.4102e-12	8.34705e-15	0.000167926	0.594294
hsa-miR-516b-5p	0.394818	0.598434	0.0237568	0.742622	0.928271	6.27512e-05	0.647873	0.000237147	0.0123184	0.396053	0.483717	0.085952	1.03019e-09	0.241952	0.34487	0.33319	0.509538	1.44016e-13	0.0335673	0.00495175	0.000324693	8.76293e-06	0.00159843	0.464311	1.60552e-08	0.556719	0.00575343	0.0104584	0.0227687	0.786967	0.00204641	0.876602	2.90763e-05	0.641985	0.000406229	5.99745e-05	0.710012	0.410072	2.95708e-05	0.00193608	0.20826	0.414123	0.26813	0.907165	0.003032	8.04765e-05	0.000711422	0.345405	0.61221
hsa-miR-517-5p	0.394818	0.784408	0.595158	0.722	0.639178	0.695123	0.933674	0.789804	0.815471	0.69573	0.02322	0.838157	0.431131	0.00437668	0.85453	0.762358	0.261304	0.717596	0.554901	0.226905	0.757099	0.775989	0.707206	0.931	0.208356	0.413377	0.361349	0.321244	0.0505277	0.696586	0.92158	0.933322	0.969345	0.0160661	0.532706	0.319809	0.00119682	0.798703	0.770881	0.78933	0.659597	0.250967	0.497699	0.536639	0.381255	0.388918	0.562756	0.000845466	0.903222
hsa-miR-517-5p	0.00311367	0.123606	0.219873	0.0804098	0.70397	0.786219	0.00031967	0.0280471	0.540074	0.499574	0.751728	0.331282	0.310872	0.00374193	0.399475	0.0755661	0.162287	0.0226941	0.0348128	0.0500034	0.0773624	0.934212	0.00858923	0.887304	0.749699	0.530913	0.931848	0.905269	0.927146	0.127858	0.326539	0.931548	0.786118	0.534853	0.88514	0.2684	0.333053	0.644522	0.42711	0.839258	0.016567	0.954004	0.20425	0.338838	0.546572	0.0223223	0.841054	0.00189655	0.529938
hsa-miR-517-5p	0.274095	0.955321	0.39235	0.832502	0.349624	0.729859	0.0853123	0.103557	0.860439	0.00878796	0.668477	0.562287	0.192318	0.0698665	0.463314	0.24736	0.714769	0.567839	0.727842	0.401673	0.898492	0.0607398	0.448885	0.695424	0.27332	0.90653	0.0281924	0.485128	0.81173	0.00171617	0.105981	0.424087	0.0461544	0.0662188	0.911792	0.596318	0.722266	0.519733	0.742958	0.98631	0.00999293	0.0701135	0.0380672	0.251979	0.51416	0.900932	0.592215	5.66701e-05	0.804855
hsa-miR-517a-3p	0.194108	6.11585e-07	1.20535e-06	0.00026798	0.000475272	3.73733e-15	4.22154e-29	2.77666e-11	2.37306e-11	0.039735	0.17407	7.95935e-06	5.62645e-25	8.48492e-07	2.89038e-06	0.00133996	2.32229e-07	4.017e-11	0.000461446	0.014964	4.96752e-10	0.0211583	0.000578053	0.210939	0.0629023	2.19762e-07	8.42644e-07	0.000192683	0.164766	0.0708266	3.24201e-08	0.147003	8.85159e-22	0.963276	1.52201e-11	2.44383e-08	0.000594448	0.239125	0.000285923	0.715887	0.000485395	4.52069e-05	0.000327536	1.83038e-11	0.0138557	6.13163e-08	0.160032	0.105517	0.00426001
hsa-miR-517b-3p	0.964822	0.138556	0.023804	0.651968	0.316385	0.583894	0.517209	0.206881	0.830409	0.0517156	0.612361	0.0747597	0.281974	0.355511	0.556674	0.714687	0.574621	0.917655	0.00414293	0.4963	0.00465218	0.00109788	0.518971	0.294293	0.00249019	0.0924973	0.87661	0.798196	0.434349	0.131745	0.00554971	0.0119448	0.97464	0.000427826	0.418724	0.367421	0.0837332	0.865815	0.00967545	0.517561	0.0152927	0.0287312	0.317235	0.869528	0.646479	0.414247	0.924534	0.0165217	0.735385
hsa-miR-517c-3p	0.225436	0.595835	0.930269	0.802591	0.761518	0.418385	0.00157463	0.215073	0.770973	0.387772	0.79007	0.722758	0.162691	0.0420257	0.950397	0.126302	0.688016	0.708438	0.940779	0.975082	0.621599	0.335143	0.549462	0.340459	0.741082	0.867458	0.220975	0.681197	0.408474	5.51042e-05	0.840256	0.596826	0.939021	0.478261	0.901685	0.118534	0.67667	0.221429	0.015657	0.487609	0.0051192	0.0287312	0.0309117	0.807411	0.729903	0.924325	0.560024	8.62755e-06	0.830022
hsa-miR-518a-3p	0.00825846	0.522417	3.08013e-05	2.30023e-05	1.15217e-07	0.000122301	0.920433	0.00160968	1.55414e-05	0.0192347	1.54089e-05	3.63563e-05	3.75737e-15	0.00390662	9.23137e-07	0.000123507	1.51539e-05	1.5076e-09	0.0295472	0.00660139	9.97393e-07	0.195751	1.77462e-05	0.0276831	0.0104889	5.12887e-07	4.02465e-05	0.000279586	0.0121255	2.50121e-05	0.000704316	0.935358	1.46346e-07	1.13991e-07	0.000247457	2.82277e-05	0.00474452	3.79168e-05	0.688229	0.00488283	4.50842e-06	0.000171887	0.00908463	2.66252e-14	0.00576855	2.85353e-12	0.447891	0.98714	0.00836163
hsa-miR-518a-3p	0.733925	0.414725	0.000337513	0.00509418	0.863738	0.815396	0.0083315	0.676562	0.863366	7.85771e-12	0.918817	0.000108827	0.876252	0.0144745	0.00490527	2.17877e-07	5.98339e-05	0.90731	9.54485e-05	0.849824	0.410675	0.49246	1.81951e-06	0.712248	0.00392936	0.000249119	0.653223	0.470335	0.823867	0.363759	0.912811	0.443453	0.527248	0.148606	0.902597	0.796258	0.883017	0.032275	0.09281	0.342003	5.05247e-17	4.63869e-08	0.00163306	0.768931	0.157349	0.00543367	0.80767	0.658456	0.709529
hsa-miR-518a-5p	0.0654232	0.0611577	0.055949	0.0765154	0.83908	0.887972	0.0152253	0.104579	4.98075e-14	0.188977	0.00166653	0.154451	0.510518	0.17375	0.0910751	0.0622478	0.257503	0.00198618	0.0228604	0.000643275	0.976679	0.113989	0.128856	0.977798	0.946479	0.138628	0.000220552	0.887372	0.943545	2.73276e-09	0.321237	0.132475	0.89839	0.0422791	0.423764	0.210928	0.00173145	0.394784	0.0012484	0.705097	0.032113	0.22206	0.186417	0.780346	0.230358	0.113405	0.832865	0.483058	0.136852
hsa-miR-518a-5p	0.00166788	0.999019	0.5813	0.189681	0.0284038	0.815396	0.39425	0.00761774	1.00871e-08	0.466755	0.0283765	0.722366	0.507771	4.81718e-05	0.751374	0.185946	0.705039	0.132339	0.33806	1.63881e-06	0.0313761	0.952444	0.425241	0.39317	0.982218	0.266901	1.01311e-09	0.247618	0.328331	6.05457e-08	0.73494	0.677286	0.570738	0.00177372	0.0724488	0.571874	0.291246	0.022459	0.00753296	0.896051	0.199831	0.554313	0.462999	0.251646	0.000919332	0.281682	0.933658	9.53708e-05	0.12802
hsa-miR-518b	0.62509	0.0229828	0.00072699	6.57809e-05	0.867214	0.175553	0.28361	0.212656	0.142565	0.467856	0.616864	3.79233e-05	0.476684	0.499461	0.103819	0.0153985	0.943628	0.0012654	0.349996	0.480697	0.137042	0.0427129	0.247438	0.57514	0.294259	0.570009	0.703293	0.339265	0.693203	0.754911	0.644856	0.0505076	0.675292	0.77142	0.541082	0.775825	0.727656	0.205567	0.946665	0.589332	0.00708345	0.573318	0.00509552	0.252533	0.459161	0.133363	0.911951	0.120572	0.961572
hsa-miR-518c-3p	0.0466701	0.165355	0.00623183	0.00134308	0.000371324	0.0838682	0.899567	0.000102178	0.0234144	0.0366081	0.0505221	0.00360727	1.03019e-09	0.0812155	0.000277382	0.00457845	0.00491818	0.000359775	0.0417088	0.0309099	2.41733e-06	0.16837	0.00373557	0.12932	0.020905	0.00307205	0.0189507	0.0672445	0.417947	0.189137	0.456831	0.237437	0.266328	0.00404282	6.44822e-05	0.0132908	0.063413	0.0298992	0.344633	0.00939571	0.00328808	0.00656777	0.0347589	0.00115256	0.061556	1.38892e-05	0.152003	0.863317	0.0140018
hsa-miR-518d-3p	0.104182	0.651932	0.52153	0.000256562	0.639178	0.794913	0.426065	0.22201	0.879438	0.803218	0.817883	0.568375	0.937022	0.0534688	0.269423	0.0380555	0.162287	0.00445017	0.745627	0.000880845	0.306283	0.0584449	0.047719	0.947754	0.942056	0.693323	0.870484	0.456129	0.590599	0.130025	0.23135	0.735569	0.978929	0.824323	0.673001	0.71016	0.0537802	0.000861137	1.22292e-05	0.22426	0.00966171	0.669797	0.547159	0.700912	0.687836	0.00199452	0.583167	0.0191939	0.785766
hsa-miR-518d-5p	4.3579e-05	0.000315106	0.705427	0.283085	0.101187	0.791052	6.25459e-06	0.0170268	0.000106066	0.687616	0.0166435	0.988815	0.993705	1.59502e-06	0.698345	0.260089	0.967216	0.429973	0.557047	0.413925	0.000809129	0.0514858	0.217566	0.787757	0.776091	0.0202428	0.789677	0.753326	0.394492	0.506589	0.238173	0.704881	0.00331355	1.49782e-11	0.309441	0.0148611	0.857611	1.12991e-07	0.591254	0.11654	0.505282	0.767898	0.539777	0.926304	8.59689e-06	0.37321	0.00479446	0.946121	0.0101834
hsa-miR-518e-3p	0.566884	0.817814	0.451844	0.211629	0.0963469	0.00144411	0.0146017	0.00604591	0.83531	9.8899e-10	0.780833	0.0449703	0.760132	3.17919e-12	0.000318995	0.000932419	0.0825914	0.364119	0.847364	0.669624	0.91491	0.847232	0.00301081	0.000634377	0.0104889	0.116458	0.415221	0.821277	0.832646	0.137416	0.972613	0.44608	0.229789	0.000941492	0.220646	0.192716	0.0955406	3.42671e-05	0.0543519	1.9636e-05	8.33072e-11	0.0650738	0.289232	0.799997	0.381584	0.445914	0.337871	0.637075	0.859348
hsa-miR-518f-3p	0.342153	0.581753	0.254888	0.220257	0.946454	0.0158403	0.339922	0.0148219	0.603539	0.909635	0.798092	0.31301	0.222328	0.0759188	0.631175	0.311302	0.95124	3.66677e-05	0.355387	0.937869	0.0106541	0.457421	0.470727	0.419699	0.770679	0.654699	8.79341e-05	0.183456	0.570427	0.418147	0.0576019	0.643902	0.216273	0.272207	0.00572827	0.000869385	0.393465	0.08341	0.255115	0.995623	0.706128	0.959643	0.96613	0.750064	0.642828	0.547966	0.000453163	0.778306	0.922778
hsa-miR-518f-5p	0.137782	0.00177712	0.110967	0.0133756	0.255804	1.55725e-05	0.165087	1.79476e-05	0.110574	0.749879	0.914262	0.518476	6.26622e-07	0.00161658	0.763926	0.242778	0.958683	4.21009e-05	0.0568858	0.122196	7.71085e-05	0.0142388	0.451695	0.858689	0.545952	3.71447e-07	0.0384067	0.00904879	0.265412	0.101849	0.00484256	0.92113	0.485934	7.33231e-06	0.000375626	7.93199e-06	0.241048	0.000150206	0.0956328	2.79114e-05	0.864846	0.914549	0.474845	0.0351933	0.0848038	0.476986	1.04814e-11	0.000232558	0.697199
hsa-miR-519a-3p	0.0290798	0.371093	0.39399	0.73256	0.351847	0.786705	0.247982	7.74693e-10	0.908544	0.410185	0.766762	0.333056	0.487378	0.103133	0.597688	0.00401028	0.000428175	0.95806	0.892435	0.275867	0.227545	0.746313	0.698828	0.806175	0.572617	0.141132	0.160126	0.969712	0.837634	0.941085	0.489674	0.634345	0.579242	0.840188	0.460018	0.456637	0.255338	0.000134429	0.944758	0.47919	0.00520013	0.414123	0.314589	0.769979	0.387201	0.165049	0.470924	0.992184	0.529938
hsa-miR-519a-3p	7.44945e-12	0.270428	0.0556221	0.750405	0.432405	0.000109987	0.0253656	5.95415e-17	0.0214844	0.446621	0.235479	0.024316	0.000180742	0.226434	0.0031334	0.712267	0.0697159	0.0412852	0.171095	0.558553	2.41733e-06	0.392956	0.35254	0.3511	0.352086	0.29353	0.789677	0.510064	0.340349	0.0325488	0.00836846	0.185856	1.18877e-11	0.00270355	0.000418471	0.10438	0.0153837	0.00101401	0.259141	0.24107	0.825091	0.732768	0.261378	2.09525e-08	0.459174	7.53115e-06	0.0518978	0.816386	4.06141e-07
hsa-miR-519a-5p	1.63648e-06	0.347953	0.109971	0.0026204	0.0963469	0.180258	7.22905e-06	0.000594156	0.259708	0.197228	0.000393947	0.184295	0.0198725	0.146414	0.301158	0.0866282	0.433348	0.0226925	0.205901	0.280199	0.178532	0.656142	0.00401012	0.602377	0.199635	0.00186875	0.0328635	0.485128	0.637088	6.49147e-05	0.0651127	0.457648	0.51276	0.0016698	0.000254754	7.80392e-07	0.049338	0.106967	0.0312439	0.0446278	0.00105786	0.301956	0.114235	0.134881	0.0491533	0.0215369	0.453375	0.97832	0.00517726
hsa-miR-519b-3p	7.2661e-17	0.00456099	0.0464647	0.322177	0.109927	8.79218e-10	0.00010217	6.24229e-19	0.000821427	0.351361	0.0823978	0.0269573	1.02118e-08	0.933962	0.00242671	0.173814	0.964308	0.00198618	0.0418413	0.360103	7.09721e-09	0.0917022	0.118106	0.00287458	0.242205	0.149263	5.49322e-05	0.609603	0.164766	0.137416	3.1876e-08	0.231365	1.6902e-12	0.650855	0.00018197	0.00379976	0.468597	0.00802764	0.0122269	0.0484917	0.352123	0.209688	0.080165	2.16554e-05	0.668913	9.26234e-08	0.0285134	0.981609	3.10102e-06
hsa-miR-519b-5p	3.6693e-08	0.506599	0.00822123	1.57473e-05	0.000415141	0.0152721	1.60751e-12	2.46956e-06	0.0801909	0.154773	1.59766e-05	0.164584	0.000386337	0.151968	0.308304	0.0756408	0.357107	0.00132434	0.102212	0.0398686	0.11281	0.823885	3.94423e-05	0.0054912	0.00994579	8.2929e-05	2.76109e-08	0.00387814	0.434349	1.2084e-08	0.0798954	0.743683	0.00532559	3.11003e-05	0.00017646	4.20344e-10	0.00718725	0.00205229	0.972296	0.000121127	1.12218e-05	0.382419	0.157917	0.00175152	0.017619	0.0202136	0.20541	0.160566	4.23676e-06
hsa-miR-519c-3p	0.00138883	0.70974	0.627703	0.167084	0.246186	0.662631	0.0129433	4.23949e-06	0.944995	0.0694587	0.830426	0.770973	0.00033929	0.0495968	0.146498	0.101678	0.367862	0.708438	0.546333	0.861313	0.128621	0.107138	0.730966	0.860729	0.00152788	0.971541	4.75094e-06	0.681197	0.794971	0.00011901	0.000136572	0.302316	0.447817	0.28958	0.435792	0.93119	0.410513	0.416406	0.536766	0.844404	0.179691	0.00221562	0.109798	0.240797	0.574917	0.00816628	0.10951	1.88032e-05	0.361315
hsa-miR-519c-5p	0.0245867	0.00867011	1.02899e-10	2.18032e-08	0.0652956	0.833365	0.00306394	0.307601	0.101719	2.65971e-21	0.483717	1.72015e-13	0.0250914	0.916043	3.74497e-15	4.04602e-10	1.05393e-06	0.0412914	1.28177e-07	0.000442253	0.00582795	0.0096243	1.14253e-10	0.381217	2.45208e-05	0.427802	0.10193	0.19191	0.837573	0.32122	0.267676	0.000477601	2.74616e-11	1.56182e-06	0.678915	0.931262	0.0683987	0.00802764	1.86653e-07	0.0032481	3.64373e-23	3.14961e-15	4.53929e-07	0.126884	0.0160863	2.74774e-06	0.807206	0.0779727	0.237431
hsa-miR-519d-3p	0.00127021	0.364988	0.0132379	0.176157	0.157156	1.22492e-13	0.00751724	0.0020657	4.87769e-05	0.504377	0.13425	0.00938195	1.16899e-07	0.00161658	0.000813894	0.2344	0.574621	5.07077e-06	0.271554	0.0213852	1.3223e-07	0.219601	0.406704	0.00992621	0.972752	0.00858781	5.2136e-08	0.0459428	0.19022	0.0466368	9.89368e-07	0.525671	0.000991938	0.062243	3.46509e-06	0.0001208	0.212312	0.0107069	0.0846603	0.000929032	0.477486	0.24399	0.0861886	1.79119e-06	0.153294	0.00441857	0.000811914	0.769904	0.0216551
hsa-miR-519e-3p	0.710983	0.28938	1.20675e-09	0.0617145	0.141888	0.00189891	0.0219449	0.813079	0.995567	1.64512e-17	0.17489	3.57136e-09	0.21143	0.228068	7.09292e-10	7.43702e-08	7.18754e-06	0.252756	6.12354e-06	0.356415	0.193786	0.0720682	1.53521e-09	0.000298297	5.59336e-06	0.214138	0.0499541	0.216768	0.882794	0.653693	0.250209	0.0203623	6.53016e-06	0.0147837	0.870466	0.509345	0.728062	0.812006	0.00108406	0.000202452	7.95496e-25	1.49403e-17	3.50049e-06	0.417826	0.0917718	0.0426781	0.465008	0.83442	0.738677
hsa-miR-520a-3p	5.96035e-05	0.63285	0.978821	0.0346214	0.615552	0.202373	0.927204	2.22129e-05	0.770021	0.719203	0.809175	0.838157	0.7594	0.445105	0.560738	0.299995	0.862947	0.868497	0.0216777	1.38848e-06	0.027803	0.491131	0.0516539	0.210939	0.356013	0.774595	0.0137083	0.480303	0.403918	0.203837	0.671538	0.876223	0.158834	0.950447	0.810326	0.71016	0.654414	0.0491062	0.0295352	0.919184	0.761633	0.775881	0.95139	0.537471	0.915911	3.12155e-05	0.769328	0.0530756	0.399002
hsa-miR-520a-5p	0.000377273	0.023212	0.159525	0.0113658	0.926544	0.522552	0.108265	0.000647151	0.114062	0.677484	0.440316	0.355508	0.123956	0.0121416	0.427644	0.0956108	0.299804	1.01516e-07	0.754428	0.00172491	0.00314942	0.580888	0.00750351	0.52115	0.014951	0.740068	0.895974	0.417954	0.925918	2.50121e-05	0.398426	0.940227	0.98628	0.252994	0.141218	0.0010464	0.0969872	0.0536517	0.103332	0.0963902	0.016826	0.929952	0.0704761	0.533514	0.115891	9.33416e-07	0.175839	0.0116847	0.939942
hsa-miR-520b	0.599218	0.393857	0.644138	0.800049	0.351135	0.69333	0.147513	0.00120139	0.575883	0.217005	0.480182	0.848265	0.112653	0.0318481	0.979874	0.695898	0.000315502	0.297179	0.683108	0.24433	0.951267	0.191177	0.0572111	0.555908	0.00107675	0.0335606	0.00019534	0.480303	0.00567767	0.123007	0.107506	0.468563	0.478375	0.00675723	0.196747	0.394938	0.0446914	0.874756	0.914585	0.861975	0.15055	0.12972	0.87786	0.986071	0.0159329	0.0983511	0.306056	0.317781	0.979831
hsa-miR-520c-3p	0.0163144	0.117089	8.4692e-10	0.000228956	0.181915	0.964609	1.64608e-05	0.0238102	0.835117	6.10105e-17	0.419562	3.35839e-09	0.0729577	0.699917	1.15065e-10	6.00009e-12	7.53851e-08	0.0279923	0.0129546	8.24183e-05	0.0847787	0.10329	1.88772e-05	0.00310408	1.69838e-06	1.02882e-06	6.61969e-06	0.501349	0.961063	0.97116	0.123156	0.0505076	0.534298	0.648375	0.663548	0.127712	0.797841	0.0747931	0.281255	0.00423943	3.64373e-23	9.00512e-12	4.91861e-06	0.969114	0.0104436	0.347788	0.562756	0.630988	0.987785
hsa-miR-520c-5p	0.0923681	0.707877	0.595158	0.386485	0.811843	0.796958	5.15183e-08	0.983638	0.630439	0.743723	0.961475	0.731904	0.970181	0.133411	0.873508	0.477831	0.882438	0.19631	0.773512	0.206948	0.60341	0.978545	0.334544	0.687262	0.113958	0.0860096	0.997561	0.693153	0.495379	0.927763	0.853772	0.95481	0.211224	0.00256765	0.0768341	0.348044	0.760265	0.311836	0.992744	3.97199e-09	0.780325	0.992537	0.790752	0.243172	0.425818	0.624704	0.519636	0.562609	0.000569445
hsa-miR-520d-3p	0.0234488	0.0350439	0.20464	0.00740651	0.241503	0.0507966	0.0173467	0.000163323	0.0910202	0.104223	0.02322	0.217174	0.59694	0.516908	0.854378	0.108797	0.488185	0.380896	0.0378161	0.00836674	0.0181138	0.538768	0.00158944	0.497839	0.409419	0.562555	0.381946	0.488993	0.0857808	7.1491e-06	0.879179	0.948287	0.0050686	0.00298039	0.255283	0.0669144	0.538321	0.000205303	0.932137	0.939438	0.151819	0.813592	0.405912	7.32663e-07	0.116853	1.98042e-08	4.53801e-05	0.0106894	0.499087
hsa-miR-520d-5p	0.600983	0.980718	0.868132	0.9119	0.761518	0.973066	0.139336	1.22881e-05	0.924432	0.425203	0.155827	0.954857	0.212723	0.875236	0.881717	0.964302	0.7773	0.0164728	0.904261	5.29818e-27	0.223048	0.802974	0.931353	0.500427	0.873371	0.899397	0.674058	0.495654	0.882794	0.00920758	0.74106	0.752051	0.925133	0.850675	0.123949	0.0306395	0.273562	7.51164e-07	0.103983	0.0165641	0.0996333	0.785506	0.427883	0.573739	0.016387	0.770019	0.845616	0.86233	0.260941
hsa-miR-520e	0.0025318	0.132519	0.318588	0.480165	0.926544	0.0925039	0.457093	0.000230034	0.925096	0.676967	0.929107	0.188379	0.994376	0.598039	0.600008	0.402923	0.0244843	0.992863	0.920058	0.176392	0.284696	0.917279	0.0260478	0.908542	0.00211092	0.614038	0.0084591	0.381266	0.0493919	0.0530376	0.879179	0.768688	0.396923	0.00421047	0.676292	0.475054	0.829144	0.711269	0.768248	0.667873	0.988677	0.250973	0.542675	0.717865	0.532973	0.000895543	0.779537	0.380255	0.873966
hsa-miR-520g-3p	0.324649	0.0691856	0.0021434	0.205973	0.419285	0.0247322	0.874243	1.77789e-05	0.532845	0.0139452	0.704399	0.000323038	0.614596	0.0331613	0.322407	0.0577406	0.33399	0.138351	0.280868	0.0571234	0.0260143	0.0581361	0.011707	0.220059	0.70713	0.135169	0.512494	0.793135	0.164766	0.0728389	0.85003	0.0925673	0.429704	0.217221	0.476057	0.599387	0.101411	0.461445	0.812886	0.807699	0.145121	0.792654	0.0637037	0.00242301	0.197266	6.45072e-07	0.947797	0.98714	0.513951
hsa-miR-520h	0.475578	0.251327	0.410588	0.0225823	0.71402	0.973066	0.149957	0.334183	0.175209	0.467856	0.860102	0.294338	0.672979	0.232882	0.597688	0.47515	0.218513	0.0746834	0.0466813	7.83205e-07	0.371229	0.907941	0.020419	0.977798	0.998244	0.341706	0.673696	0.490248	0.571338	0.33616	0.887528	0.701344	0.780005	0.189057	0.553544	0.298349	0.333053	0.339101	0.342625	0.701075	0.11483	0.655374	0.24968	0.963148	0.466682	0.00410123	0.822411	0.98714	0.980182
hsa-miR-521	1.98423e-05	0.000496503	3.30961e-06	7.09658e-11	0.406973	0.000106734	0.000126295	1.9535e-06	0.000374007	8.49028e-07	0.0123606	3.01028e-07	4.84641e-05	0.00934713	0.0621913	4.25898e-10	0.00820318	1.13003e-08	0.0105505	0.654814	0.00883947	0.00203519	1.42813e-05	0.155297	0.0652194	4.37953e-05	0.00338301	0.000112728	0.399884	4.07053e-05	0.180526	0.00112972	0.88968	0.458397	0.0181067	0.0276171	0.00287013	0.545378	0.810904	0.0754652	2.20254e-08	1.04572e-06	4.49416e-07	0.281978	0.000826411	2.2639e-05	0.434179	0.901783	0.909627
hsa-miR-522-3p	0.133374	4.80424e-07	4.72909e-07	0.000101921	7.59359e-06	1.23875e-17	2.34281e-09	1.03607e-11	2.29755e-09	0.0186743	0.0600265	6.40543e-07	2.1522e-28	1.73804e-06	3.17592e-08	7.42782e-05	7.53851e-08	1.06281e-11	6.12354e-06	0.391169	1.3866e-09	0.000406435	4.63292e-05	0.277193	4.81346e-07	6.61793e-12	6.22051e-07	0.000462354	0.809134	0.0437083	5.87902e-23	0.000325529	4.42512e-20	4.7348e-05	1.06135e-15	6.64668e-12	0.19434	0.0188271	0.00256484	0.327762	6.14312e-06	2.52149e-07	3.68948e-05	2.21063e-08	1.33781e-05	1.42258e-14	0.249083	0.13969	0.00306434
hsa-miR-522-5p	0.922177	0.287537	0.208383	0.000839054	0.800935	0.69333	0.933674	0.475056	0.972231	0.0297134	0.00114323	0.333374	0.975004	0.385617	0.0726381	0.40253	0.0697159	0.6461	0.212422	0.355663	0.0575482	0.967739	0.0352886	0.257401	0.51335	0.0361161	0.0289917	0.982487	0.726456	0.152386	0.845539	0.906488	0.270739	0.543645	0.896946	0.0639856	0.202769	0.00804082	0.174801	0.527524	0.288946	0.672521	0.266868	0.101794	0.99116	0.416366	0.579969	0.969472	0.625861
hsa-miR-523-5p	0.00215221	0.0226644	0.647226	0.00743483	0.146098	0.0196602	5.87327e-05	0.147182	0.839969	0.583208	0.0131091	0.598891	0.077953	0.209663	0.963026	0.0203224	0.537309	0.555732	0.00580089	0.00183315	0.344778	0.24338	0.0437361	0.74044	0.843356	0.00256736	0.23649	0.636685	0.962678	0.032917	0.00175409	0.424087	0.718245	0.28251	0.174022	0.00034158	0.333053	0.00991341	0.00388418	1.74058e-11	0.0152927	0.853114	0.394001	0.929327	0.0387835	0.228388	0.105039	0.349688	0.504938
hsa-miR-524-5p	0.438735	0.180681	0.111718	0.562198	0.764807	0.986214	0.260887	0.0378119	0.51775	0.573366	0.424869	0.178155	0.103874	0.338274	0.213342	0.237308	0.35123	0.240501	0.538448	0.000442253	0.0186332	0.957501	0.198205	0.730076	0.179842	0.968125	0.0439332	0.219035	0.740091	0.0353789	0.0603378	0.880474	0.401439	0.086601	0.549452	0.134824	0.241655	0.69232	0.0223208	0.101438	0.458154	0.655374	0.500016	0.714178	0.0911946	0.0213298	0.401	0.923221	0.877645
hsa-miR-525-3p	0.934265	0.69195	0.541938	0.225092	0.880335	0.815396	0.00462364	0.00862659	0.618309	0.0956951	0.934524	0.262202	0.983467	0.024567	0.249907	0.413696	0.345888	0.675348	0.299869	0.256105	0.866341	0.934212	0.155894	0.277945	0.46384	0.870024	0.914328	0.323918	0.330121	0.994783	0.92158	0.801986	0.568713	0.458397	0.166779	0.668932	0.00977654	0.964119	0.89677	0.632727	0.470021	0.564189	0.217643	0.839526	4.02491e-06	0.327842	0.916786	0.701326	0.922795
hsa-miR-525-5p	2.80136e-06	0.00597163	0.000260729	4.59696e-10	0.431827	2.4305e-05	0.00255565	1.44213e-07	1.51428e-05	7.11334e-06	0.00280905	2.6507e-07	1.24197e-05	0.446628	0.00241378	4.44672e-09	0.00110456	2.2841e-13	0.0149717	0.80395	0.0711754	0.000689736	4.15469e-05	0.430406	0.0105438	0.000820193	3.79618e-05	0.00771003	0.133581	5.55151e-06	0.0201374	0.997147	0.536536	0.158654	0.00174832	0.00453204	0.01784	0.37338	0.906126	0.807699	2.52952e-07	8.53023e-06	4.49416e-07	0.081831	0.0295522	1.66878e-10	0.205108	0.648719	0.578429
hsa-miR-526a	0.14192	0.0971414	0.0548694	0.0111633	0.889687	0.0131138	0.00240623	0.0365933	0.839969	0.438282	0.720933	0.0716655	0.935746	0.0225156	0.0724543	0.0161722	0.00614285	0.514276	0.00936831	0.177685	0.693444	0.566627	0.00315909	0.334421	8.73603e-05	1.71207e-06	0.0319198	0.975256	0.19022	0.106023	0.0333964	0.455503	0.0352921	0.0043306	0.926426	0.183991	0.560333	0.258742	0.932757	0.00153744	2.29552e-08	0.064512	0.16057	0.700414	0.960086	2.86907e-05	0.301254	0.464336	0.892788
hsa-miR-526a	0.115926	9.50645e-07	0.00141173	0.0334808	0.116531	0.577791	0.0128884	0.136468	0.0429195	1.68726e-11	0.852918	2.93849e-05	0.784901	0.0394345	1.1314e-11	4.36285e-06	0.0321471	0.60907	0.0540899	0.256962	0.544918	0.310612	0.00012752	0.000153752	0.653314	0.727179	0.901744	0.811389	0.893285	0.0702986	0.284717	0.135994	0.0116771	0.171922	0.638856	0.0376817	0.404285	0.00279936	0.000627225	2.14717e-06	1.05778e-20	5.26432e-05	0.0523986	0.971908	0.0628676	0.00512808	0.00624832	0.304084	0.980666
hsa-miR-526b-3p	0.0275295	0.0315544	1.46871e-06	1.1322e-05	0.000233126	3.27009e-17	7.29441e-09	1.42396e-14	0.000605397	0.0176449	0.129191	5.70042e-07	8.53894e-22	0.00020135	0.000676896	8.06776e-05	4.34735e-07	5.90569e-13	0.000158262	0.000107401	7.42292e-15	0.0139167	4.23631e-05	0.368275	0.000992095	7.0662e-14	1.52779e-09	3.13849e-05	0.0227687	0.0593168	1.53752e-19	0.00516663	6.44209e-20	6.20538e-05	3.62647e-13	1.60041e-11	0.000181291	0.0144286	0.435989	0.383101	2.46263e-05	1.0386e-06	4.88058e-05	1.23283e-15	0.00867563	1.49799e-13	0.683672	0.0177865	0.00013455
hsa-miR-526b-5p	5.3598e-08	0.00644606	0.000593903	5.83936e-05	4.63088e-06	0.152385	0.00793252	2.163e-11	0.0037368	0.0107814	3.92725e-05	0.000147241	7.98164e-10	0.000716625	3.53441e-05	0.0001791	3.89636e-06	3.71696e-07	0.00856981	4.08709e-09	8.36827e-09	0.0425462	6.55432e-05	0.0652468	0.000435366	1.584e-11	2.35081e-06	0.00380686	0.00847458	0.000744354	4.97505e-08	0.0021856	0.110376	0.126679	1.03818e-13	5.80426e-06	1.77493e-09	0.249571	0.148387	7.27597e-05	9.07523e-05	1.40093e-06	0.000573086	2.63042e-07	1.77712e-05	7.38487e-18	0.434179	0.000687187	1.69964e-07
hsa-miR-527	0.510886	0.843433	0.0265027	0.0483129	0.926544	0.0723011	1.07645e-05	0.0073407	0.00388709	0.739132	0.480182	0.081666	0.993705	0.643248	0.0947184	0.02097	0.0888385	0.00753623	0.0702282	3.00593e-07	0.4952	0.893244	0.111333	0.739688	0.307576	0.0476234	0.00127944	0.539029	0.785613	0.000417104	0.267676	0.770281	0.346934	0.614775	0.463445	0.0339139	0.000685792	0.567185	2.35005e-08	0.225498	3.11546e-07	0.035368	0.0956137	0.725004	0.133106	0.00254166	0.160032	0.602089	0.316557
hsa-miR-532-3p	0.00215221	2.70682e-05	0.00160661	0.0193198	0.000176593	0.0729223	0.00462307	4.03304e-07	1.3732e-07	0.0962248	5.27991e-12	0.0356162	1.83573e-06	0.0918094	0.011127	0.024398	0.109067	0.00206939	0.00431426	0.000162765	0.00150693	0.0125446	0.0171017	0.0208691	0.00812352	1.40627e-06	3.53935e-27	0.175041	0.744649	4.43341e-13	0.0248956	0.0559793	0.978599	0.0850554	9.18749e-08	2.69578e-05	0.00279662	0.310683	0.0273546	0.000374752	0.0152927	0.0736303	0.0359192	0.0616267	0.0481596	0.00113671	0.00110799	0.743437	0.0251433
hsa-miR-532-5p	0.115926	0.838835	0.990089	0.75656	0.41991	0.0515449	0.291582	0.0626564	0.879438	0.865233	0.369436	0.89437	0.737361	0.185101	0.19506	0.937158	0.980953	0.939696	0.355387	0.67057	0.608744	0.0096243	0.975231	0.847679	0.696252	0.967701	0.881153	0.10827	0.540288	0.00462314	0.0261493	0.654057	0.000948481	0.186886	0.201586	0.890095	0.0530292	0.0158663	3.61122e-11	0.0636665	0.709352	0.617056	0.89303	0.559231	0.047391	0.695488	0.0396808	0.474995	0.731802
hsa-miR-539-5p	0.000930957	0.00270807	0.00123894	0.387009	0.83908	0.0191062	0.0130888	0.000144984	0.804451	0.083677	0.50052	0.0010135	0.0490444	0.547413	0.0328708	0.00532721	0.689689	0.0323654	0.974859	0.0914178	0.0192525	0.52309	0.022708	0.658763	0.295196	0.685162	0.212401	0.644821	0.464716	0.531564	0.500518	0.603834	0.63058	0.0138706	0.850011	0.416192	0.241048	0.815378	0.44531	0.2727	0.0123013	0.785506	0.218758	0.545596	0.171438	0.193468	0.757868	0.0621289	0.809746
hsa-miR-541-3p	0.52037	3.01523e-06	0.0021396	2.99304e-05	0.042238	0.416824	0.220639	0.0436761	0.319111	0.000225548	9.84673e-06	2.37479e-05	0.632081	0.126263	6.64655e-10	7.07059e-12	1.7306e-05	0.134825	0.0407682	0.707306	0.430311	0.310612	1.15556e-06	0.000105312	0.00234986	0.115951	0.0087544	0.681197	0.675371	0.00140338	0.393141	0.165752	0.624745	0.299358	0.74365	1.57765e-06	0.911428	0.770842	5.60645e-11	0.0343036	1.76988e-07	0.0755696	2.00003e-06	0.88015	0.664749	0.624704	4.75998e-05	0.296217	0.689991
hsa-miR-541-5p	1.11082e-06	0.566702	0.948244	0.176349	0.104333	0.887916	0.678481	0.0264408	0.0745748	0.996994	0.327674	0.956174	0.615239	0.996944	0.987052	0.908996	0.958683	0.214743	0.545035	0.0664985	0.608744	0.681102	0.549462	0.117883	0.932628	0.921033	0.846077	0.846591	0.822315	0.269455	0.974945	0.704881	0.404668	0.367465	0.686651	0.0984534	0.686897	0.900958	0.000599054	0.000978605	0.590071	0.995325	0.974857	0.9063	0.921942	0.591762	0.0151242	0.701326	0.896709
hsa-miR-542-3p	0.274369	9.14397e-06	0.0631821	0.984853	0.0177624	0.69075	0.00694944	0.00441435	0.000169306	0.577497	0.000172896	0.569862	0.765716	1.98904e-09	0.0401378	0.979865	0.587089	0.30805	0.33806	0.047512	0.937715	0.0720682	0.828601	0.80463	0.399299	0.0361464	0.0427484	0.797277	0.837634	1.19422e-28	0.00621309	0.21532	5.79317e-14	1.08562e-07	0.686651	0.625998	0.791636	0.00279936	1.09909e-07	0.661415	0.803933	0.146846	0.859202	0.00158684	0.189108	0.729843	0.121276	0.00658426	0.87329
hsa-miR-542-5p	0.475578	0.00011254	0.0866834	0.00330677	0.900086	0.473593	6.19341e-07	1.36379e-11	0.925096	0.743723	0.28706	0.133926	0.0201621	1.0189e-09	0.713704	0.905879	0.0279154	0.000514137	4.28151e-05	0.0623161	4.72477e-06	0.472351	0.2345	0.961528	0.000222543	0.00213663	0.000111579	0.0217487	0.0451087	0.00297557	5.13693e-05	0.578696	1.10604e-07	0.0117909	1.71148e-08	3.964e-07	0.0434959	0.410072	0.589845	0.80367	0.271706	0.101796	0.21209	0.0268331	0.0482201	3.4959e-07	0.00182926	8.07329e-06	1.1014e-06
hsa-miR-543	0.0322951	0.049467	0.964598	0.653454	0.0543284	0.00144411	0.110886	0.635665	0.000488216	0.740406	0.0886511	0.913863	0.359667	0.103442	0.617584	0.938318	0.0211692	0.72669	0.64256	0.695378	0.117139	0.478994	0.766924	0.9408	0.315721	0.0333075	0.448457	0.636685	0.116587	0.860335	0.000141776	0.68012	0.570738	0.0850554	0.00724431	0.0732097	0.0108456	0.339101	1.22292e-05	0.222911	0.988677	0.672521	0.882403	0.196765	0.223364	0.111702	0.0839163	0.00241358	0.0610263
hsa-miR-544a	0.0322951	0.00178354	0.00141173	0.00172025	7.59359e-06	0.0131317	0.83725	3.3529e-10	0.588862	0.0900867	0.0069174	0.0126357	4.39807e-10	0.00646428	0.0189242	0.129071	0.951976	2.18825e-07	0.500658	1.08359e-26	0.00989092	0.000530198	0.0622111	0.000388691	0.107021	0.0113258	6.54603e-18	0.609603	0.512901	7.25848e-05	0.00465424	0.00758994	0.0116997	0.000170477	0.000266281	0.00711581	0.89948	0.0163558	6.86144e-10	0.345894	0.401553	0.753725	0.0457817	0.00114151	0.061556	0.146295	2.37737e-05	0.160039	0.730876
hsa-miR-545-3p	0.140293	0.216607	0.41551	0.968888	0.135082	0.0724515	0.00225367	0.501442	0.931984	0.971946	0.942187	0.407576	0.123485	0.00036648	0.0546054	0.71086	0.689689	0.811963	0.0645914	0.975082	0.906396	0.610309	0.963406	0.695424	0.74138	0.756427	0.674963	0.0071542	0.900769	0.87271	0.907457	0.821503	0.000155594	0.039283	0.74761	0.700594	0.626272	0.765155	0.723769	0.365752	0.454258	0.785506	0.773566	0.558646	0.532973	0.34125	0.0985706	0.0720912	0.676745
hsa-miR-545-5p	0.000259899	0.309828	0.758587	0.947123	0.629573	0.768097	0.0398451	0.947451	0.210572	0.686591	0.999751	0.659776	0.795134	0.969251	0.729951	0.632509	0.980953	0.6461	0.460852	0.998961	0.990858	0.990534	0.474269	0.515839	0.89598	0.754354	0.870484	0.194388	0.872832	0.563808	0.864116	0.948287	0.0314654	0.359763	0.850011	0.421647	0.796942	0.930268	0.0536097	4.2438e-06	0.558486	0.926182	0.796014	0.976132	0.674255	0.419041	0.0809168	0.764941	0.980182
hsa-miR-548a-3p	5.24693e-06	0.00244617	0.5813	0.000221421	0.734664	0.749268	0.217706	0.34871	0.00331686	0.154668	0.751728	0.98325	0.00293556	0.0148485	0.468624	0.685838	0.0542758	0.00980217	0.388377	0.382203	0.00325346	0.0955526	0.955456	0.417956	0.00200056	0.486972	0.762567	0.0419051	0.00856659	0.958692	0.811311	0.416972	0.223848	0.280708	0.0900447	0.0922722	0.0464683	0.593396	0.45324	0.609906	0.949333	0.204549	0.396198	0.213589	0.00184065	0.380729	0.694379	0.000232558	0.52212
hsa-miR-548a-3p	0.877293	0.333498	0.82183	0.649825	0.00470203	0.14104	0.76689	0.0589426	0.899393	0.972735	0.124424	0.635644	0.637628	0.379529	0.419394	0.679308	0.882438	0.795057	0.866956	0.701251	0.693379	0.917279	0.598288	0.0779633	0.866822	0.963305	0.793791	0.879259	0.201666	5.84723e-05	0.978362	0.556127	0.983039	0.000437734	0.941453	0.481317	0.0216718	3.49891e-07	0.382428	0.807699	0.761633	0.734232	0.911612	0.00739226	0.921142	0.7055	0.933658	0.0525699	0.831669
hsa-miR-548a-5p	1.02901e-09	0.361086	0.446287	0.511996	0.22462	0.0574267	1.65181e-06	0.000230034	0.00126128	0.676967	5.27257e-05	0.806223	0.281974	0.000132448	0.301391	0.369249	0.958683	0.0451479	0.799404	0.279273	0.000809129	0.922516	0.619989	0.0193516	0.529758	0.49429	0.96988	0.275708	0.19022	1.51881e-07	0.37611	0.896752	0.83992	1.76529e-09	0.000900862	0.110047	0.00711868	7.10437e-07	0.40444	0.001484	0.51437	0.624878	0.62669	0.969114	1.1484e-07	0.996213	0.00527908	0.00189655	8.49708e-05
hsa-miR-548b-5p	2.44776e-13	0.220873	0.00742095	7.93072e-06	0.000154415	0.0533954	7.87466e-20	0.000105425	0.036971	0.083677	3.85832e-06	0.10455	0.00191493	0.22119	0.208866	0.0153985	0.22975	0.00198618	0.0225676	5.96887e-10	0.0119826	0.610309	1.8984e-05	0.00598573	0.106192	0.000254919	6.37922e-05	0.0154282	0.455296	8.38596e-09	0.0235983	0.329504	6.3693e-05	6.97065e-08	1.33031e-06	4.28688e-09	0.037209	0.0729774	0.18385	3.19449e-07	6.80647e-07	0.22606	0.0432013	0.00111413	0.00997016	0.0112907	0.0110704	0.738414	2.26512e-06
hsa-miR-548d-3p	0.0322951	0.209472	0.432212	0.457971	0.93632	0.0897503	0.872152	0.148139	0.374627	0.633108	0.348844	0.554094	0.982227	0.287325	0.347453	0.643182	0.464863	0.170551	0.363623	0.321674	0.608744	0.23711	0.472933	0.268113	0.96797	0.740068	0.55843	0.564601	0.236465	0.320954	0.144837	0.455503	0.538469	0.0227439	0.201586	0.382105	0.253836	0.442093	0.462576	0.861975	0.484624	0.442378	0.427883	0.653166	0.713564	0.209635	0.945112	0.0874899	0.880208
hsa-miR-548d-3p	0.000787794	0.749308	0.443489	0.338498	0.796137	0.382509	0.284717	0.00592177	0.367952	0.714574	0.00205878	0.571965	0.052941	0.286718	0.763926	0.65467	0.933166	0.103362	0.929358	0.268612	0.646954	0.404787	0.387902	0.795161	0.0592277	0.870024	0.00253473	0.35917	0.965043	2.44822e-05	0.00237451	0.556127	0.047683	0.00393627	0.0300183	0.117265	0.156946	0.0197806	0.716808	0.832609	0.288946	0.666623	0.346002	0.34665	0.780623	0.242362	0.647522	0.487974	0.000133272
hsa-miR-548d-5p	0.140206	0.000315106	0.9686	0.73256	0.658736	0.974996	0.00141874	0.307163	0.902335	0.925247	0.618449	0.218446	0.829006	0.411358	0.817837	0.531874	0.283853	0.325673	8.91648e-06	0.00311066	0.345244	0.0530037	0.432434	0.0588538	0.529758	0.82211	0.674058	0.876032	0.961063	0.112129	0.000704316	0.515747	0.188468	0.0837147	0.00799059	0.535337	0.23955	0.443517	0.0031188	1.44538e-07	0.0730478	0.696207	0.709495	0.969114	0.258041	0.584346	0.0885955	0.990925	0.961572
hsa-miR-548d-5p	0.0102675	0.248554	0.671035	0.651968	0.826078	0.279063	0.0138579	0.799749	0.0234144	0.864948	0.00646785	0.646684	0.987277	0.000496851	0.417154	0.661304	0.819726	0.30805	0.770351	0.00780663	0.00209057	0.731643	0.695908	0.551276	0.861328	0.862402	0.1971	0.624344	0.265412	0.00854988	0.30638	0.733965	0.502131	1.0889e-07	0.0231275	0.976722	2.32043e-05	0.000680197	0.800703	0.206083	0.703765	0.837783	0.974857	0.643904	5.28106e-07	0.931348	0.320593	0.0896303	0.00306434
hsa-miR-549a	0.000184266	0.120743	0.212161	0.00710187	0.800935	0.0237989	0.000217019	7.29568e-06	0.0398114	0.738385	3.93379e-05	0.300185	0.00397117	0.128139	0.339642	0.661304	0.690796	0.0245831	0.615186	0.107691	0.103282	0.207208	0.173794	0.000214152	0.0038632	0.104217	2.52603e-11	0.384073	0.866131	2.19779e-10	1.49892e-05	0.409865	0.820478	9.66659e-08	0.0274029	0.00729425	0.708071	0.0140854	0.944758	0.270791	0.304203	0.554313	0.317235	0.005476	0.915911	0.000139575	0.000981672	0.946121	0.000208307
hsa-miR-550a-3p	0.44843	0.123606	0.0549876	0.0950899	0.746897	0.695226	0.0160219	0.69791	0.382517	0.150189	0.426809	0.0155839	0.47714	0.0953521	0.197622	5.77909e-05	0.0641609	0.0542987	0.00409807	0.00317314	0.257429	0.221829	0.0367483	0.936613	0.526268	0.072818	0.869027	0.797639	0.882794	0.0389176	0.737306	0.325805	0.712293	0.862436	0.837761	0.0151066	0.526194	0.865976	0.754605	0.161468	0.044677	0.172953	0.0270512	0.993935	0.185168	0.00431624	0.266934	3.08369e-05	0.237431
hsa-miR-550a-5p	0.788463	0.6107	0.59274	0.417391	0.702042	0.418385	0.00165276	0.657341	0.800117	0.638099	0.818946	0.628217	0.795134	0.882571	0.735441	0.184612	0.749688	0.434169	0.596861	0.457847	0.929531	0.700321	0.668109	0.649572	0.859956	0.838422	0.789677	0.916478	0.945248	0.813591	0.238173	0.701344	0.755414	0.926329	0.840949	0.629319	0.663611	0.976472	1.31614e-05	0.156181	0.662811	0.860044	0.590284	0.880899	0.460401	0.635038	0.977439	0.694007	0.939942
hsa-miR-550a-5p	0.0409698	0.310175	0.647226	0.236347	0.498456	0.654131	9.42705e-08	0.677552	0.496508	0.743723	0.929107	0.848265	0.993705	0.0190464	0.789222	0.779783	0.963739	0.94258	0.723788	0.0091354	0.250893	0.541066	0.609405	0.739688	0.839142	0.861284	0.0108836	0.969607	0.736076	0.545667	0.00583296	0.68543	0.0207502	0.000350654	0.10712	0.382592	0.958502	0.931787	0.000283414	0.0272585	0.454258	0.842737	0.783337	0.937471	0.120669	0.973743	0.839261	0.313809	0.00065677
hsa-miR-551a	0.595041	0.159916	0.191802	0.403634	0.246832	0.0579078	0.1164	0.0151829	0.711506	0.4835	0.369436	0.152551	0.00191493	0.516693	0.12978	0.297115	0.521731	0.59824	0.469394	0.00621026	0.0373003	0.310612	0.338542	0.551276	0.873371	0.237999	0.89124	0.85714	0.316675	0.0438172	0.0945625	0.79244	0.975558	0.147902	0.810326	0.0475466	0.973824	0.322564	8.80558e-07	0.212995	0.220088	0.767898	0.626379	0.89075	0.0224905	0.40903	0.816168	0.186774	0.880254
hsa-miR-551b-5p	0.86682	0.036772	0.648146	0.0798474	0.96112	0.0368356	0.0689216	0.000237147	0.569289	0.499574	0.448324	0.524862	0.499701	0.00116898	0.608006	0.0732926	0.537309	0.937704	0.908209	0.264329	0.0445419	0.693499	0.0768896	0.318263	0.324409	0.188018	4.25614e-06	0.941993	0.758829	0.483363	0.915576	0.948287	0.556465	6.06063e-06	0.418724	0.738964	0.166991	0.0514254	0.996848	0.796651	0.0960947	0.734232	0.46185	0.201496	0.0965596	0.00437247	0.731894	0.00905312	0.0129299
hsa-miR-552-3p	0.668614	0.0226201	0.117635	0.141083	0.21218	2.79189e-14	6.48724e-09	0.000351327	0.561114	0.339395	8.16216e-06	0.250801	4.84423e-10	0.00318406	0.00382449	0.153535	0.595467	0.785103	0.366794	0.682097	0.0454838	0.665278	0.275333	0.244712	5.80582e-06	0.00233239	0.142101	0.562807	0.318044	0.000214927	0.389372	0.735569	0.20813	0.131022	0.0618418	0.0218187	0.288044	0.576559	0.170661	0.486085	0.259223	0.590355	0.38777	0.000593966	0.627299	0.824733	0.621727	0.000121967	0.916356
hsa-miR-553	0.611288	0.923835	0.463438	0.301401	0.883182	0.134925	0.780268	0.00411811	0.498456	0.438282	0.000447943	0.628217	0.0144044	0.555471	0.609392	0.572719	0.49654	0.460564	0.460852	0.149408	0.195027	0.955619	0.515886	0.79895	0.0173798	0.724447	0.205568	0.490248	0.590599	0.362882	0.768209	0.469478	0.975558	0.189983	0.738381	0.0426792	0.0704424	0.970547	0.99573	0.777074	0.523454	0.0294628	0.263779	0.993935	0.64045	0.187349	0.796509	0.000277936	0.465029
hsa-miR-554	0.010598	0.2228	0.560319	0.106472	0.804037	0.794913	0.457093	0.073774	0.630439	0.348751	0.727899	0.489451	0.551572	0.00751395	0.585897	0.171037	0.488185	0.0118199	0.266468	0.0563956	0.0460956	0.269937	0.0163109	0.748564	0.787818	0.279604	0.514995	0.639401	0.837634	2.63176e-05	0.0987885	0.789632	0.0577291	0.177057	0.353597	0.30279	0.291246	0.07509	0.0653936	0.613916	0.0291342	0.666623	0.434196	0.88015	0.5509	0.00723198	0.808469	0.00131054	0.867342
hsa-miR-555	0.00434948	0.359874	0.261056	0.19829	0.929695	0.000268267	0.356749	6.90898e-05	0.225225	0.54416	0.761431	0.334992	0.115371	0.00172998	0.585897	0.043367	0.202302	0.000548636	0.274409	0.65181	0.0660477	0.96577	0.00189208	0.563216	0.674975	0.596235	0.171888	0.480009	0.87273	0.00234889	0.296175	0.940227	0.245105	0.246934	0.446397	0.0616668	0.535499	0.410072	3.23888e-15	0.19291	0.0768766	0.90258	0.419114	0.889796	0.0394616	0.0122037	0.439627	0.00467382	0.847568
hsa-miR-556-3p	0.0932859	0.138556	0.943879	0.576872	0.314763	0.0262447	0.916194	0.000162399	0.0880247	0.715143	0.0367238	0.815898	0.999301	0.0049794	0.987052	0.467192	0.888579	0.76735	0.987184	0.487806	0.000583502	0.897688	0.598288	0.555908	0.289915	0.55399	0.00389475	0.952495	0.538716	0.158796	0.350995	0.906488	0.00177901	1.23584e-05	0.634695	0.888119	0.473727	0.0110605	0.350088	0.551613	0.631645	0.925318	0.453826	0.971908	0.000919332	0.257826	0.0306063	0.0742867	0.00136062
hsa-miR-556-5p	0.361233	0.00168381	0.00336763	0.199512	0.00195308	7.51287e-05	4.96951e-05	0.0132089	0.0673238	0.0949131	0.281609	0.00157863	5.2409e-10	0.3797	6.93558e-06	0.0225779	0.0123279	0.0015445	0.0743901	0.285294	0.000571217	0.0450383	0.307758	0.00312115	0.722014	0.0212074	0.00014685	0.321244	0.590599	0.00349636	1.15754e-07	0.00740137	7.85713e-11	0.0410661	0.0019826	0.414698	0.806968	0.416406	0.518445	0.00990327	0.0648063	0.133039	0.0326609	0.000350071	0.601808	0.0790602	0.116139	0.869725	0.412318
hsa-miR-557	0.352702	0.619159	0.792538	0.982943	0.97014	0.332274	0.689336	0.286098	0.987595	0.914068	0.521964	0.938526	0.715391	0.763684	0.867965	0.729917	0.596245	0.790874	0.272289	1.16686e-07	0.951267	0.774522	0.404933	0.962836	0.741618	0.796131	0.284384	0.865415	0.525449	0.716196	0.735278	0.939421	0.166161	0.470298	0.889058	0.272171	0.62407	0.662715	0.0129344	0.517561	0.331711	0.813592	0.537866	0.769959	0.622139	0.767962	0.797041	0.166751	0.859348
hsa-miR-558	6.84345e-08	0.00289582	0.000122876	4.02798e-10	0.334056	6.87704e-13	4.68203e-06	1.15465e-07	7.55711e-08	5.45325e-06	0.000585457	9.40653e-08	2.2049e-06	0.00891027	0.00265377	6.90679e-06	0.000180884	4.07999e-10	0.206352	0.0185048	0.0271308	0.00482105	3.30497e-05	0.272731	0.00150664	0.00707264	3.4205e-07	1.83638e-06	0.00545474	0.00101022	0.0109813	0.752475	0.201578	0.0462972	0.000162253	0.00539189	4.65685e-05	0.219934	0.312903	0.992329	1.18417e-07	6.66146e-06	1.90434e-07	9.90795e-06	0.0331985	5.1242e-05	0.148284	0.0360561	0.336489
hsa-miR-559	0.864382	0.0051127	0.000194922	0.0538151	0.278256	0.087813	0.373322	0.000356041	0.796746	0.0321561	0.17805	0.000121546	0.0146571	0.584556	0.0270596	0.0118438	0.91395	0.134058	0.767026	0.678309	0.078348	0.739102	0.0229707	0.367116	0.968888	0.592489	0.112879	0.235493	0.0223948	0.00143245	0.717663	0.956279	0.736102	0.0883365	0.941453	0.144462	0.0501882	0.8062	0.468624	0.357399	0.00259632	0.439709	0.38777	0.373291	0.879047	0.787035	0.781845	0.0309991	0.880254
hsa-miR-562	0.809012	0.2228	0.887351	0.731962	0.0261024	0.329244	0.568692	0.225715	0.902335	0.583208	0.376023	0.852768	0.993705	0.0315271	0.415676	0.661304	0.423891	0.329408	0.815497	0.663048	0.448883	0.0209093	0.92532	0.784603	0.000428706	0.51197	0.279484	0.876032	0.646087	0.287462	0.000409648	0.715231	0.000797028	0.138361	0.919069	0.93119	0.677858	0.644522	9.79098e-05	0.86762	0.755488	0.382813	0.519244	0.136374	0.385582	0.594358	0.00300669	0.0233114	0.542939
hsa-miR-563	0.386991	0.461294	0.253115	0.209824	0.091477	0.353719	0.996668	0.783806	0.863366	0.73448	0.439803	0.277078	0.910848	0.822376	0.313676	0.340773	0.424818	0.97842	0.966602	0.816497	0.0698809	0.704974	0.178862	0.914243	0.0544856	0.652669	9.78162e-06	0.969423	0.443065	0.133636	0.0321203	0.943225	0.83338	0.0160993	0.0739924	0.323179	0.433229	0.46345	7.82185e-05	0.697629	0.338295	0.694004	0.749658	0.277528	0.223364	0.0664472	0.579836	0.989124	0.668057
hsa-miR-564	0.881042	0.321464	0.333862	0.120524	0.800935	0.0056549	0.0878916	2.0756e-06	0.367952	0.633108	0.00269787	0.48214	0.022781	0.0145223	0.0546054	0.205548	0.710714	0.570374	0.591864	0.565508	0.176331	0.847232	0.179458	0.809263	0.0202742	0.00118388	0.606525	0.416963	0.538716	0.000183353	0.529647	0.869045	0.184353	0.0138581	0.745746	0.113843	0.754339	0.946968	0.00258553	0.399629	0.433948	0.762377	0.427883	0.103096	0.933924	0.703629	0.890244	0.00109125	0.526169
hsa-miR-566	0.647703	0.994157	0.304345	0.466369	0.299632	0.626102	0.490536	0.0132089	0.999069	0.500043	0.229802	0.636115	0.673293	0.0107395	0.50683	0.661304	0.250288	0.947438	0.631478	0.365661	0.969598	0.917279	0.338542	0.633494	0.90173	0.625146	0.497832	0.271865	0.117491	0.456137	0.943259	0.734532	0.210344	0.00238681	0.714385	0.592066	0.00053675	0.869557	0.502051	0.995623	0.681937	0.22206	0.513944	0.37367	0.821955	0.30954	0.733604	0.000378606	0.73962
hsa-miR-567	0.630985	0.766913	0.930269	0.048291	0.450345	0.794913	0.000102991	0.668666	0.892037	0.085528	0.999751	0.848265	0.876252	0.147151	0.63359	0.0736475	0.776559	0.282238	0.532013	0.116723	0.956449	0.118573	0.247744	0.695424	0.0750504	0.313997	0.877327	0.728071	0.879069	1.42375e-05	0.331465	0.821503	0.122071	0.209687	0.96158	0.689498	0.849233	0.0451524	0.000377593	0.662421	0.0862574	0.69906	0.998263	0.700414	0.928837	0.631275	0.61955	2.73364e-05	0.74681
hsa-miR-568	0.133122	0.134895	0.899398	0.479373	0.573611	0.848999	0.0661794	0.787275	0.987595	0.988418	0.780833	0.429491	0.900492	0.385617	0.798645	0.242778	0.558165	0.315181	0.371383	0.0310524	0.945747	0.774522	0.0367483	0.54419	0.674975	0.699003	0.927273	0.856605	0.686625	0.545682	0.818474	0.998873	0.100046	0.0683494	0.83944	0.750761	0.979259	0.553958	0.694943	0.635376	0.121055	0.672521	0.811633	0.359197	0.928837	0.363982	0.808469	2.86995e-05	0.205779
hsa-miR-569	6.23132e-07	5.80095e-05	1.39199e-05	1.27668e-10	0.155015	2.53262e-05	0.0902645	1.17381e-07	0.000384928	0.000220228	0.000669231	5.12233e-08	0.000227263	3.48823e-05	0.0184731	6.71344e-09	0.0128553	9.14922e-15	0.0379854	0.0101477	3.12969e-05	0.574832	8.92741e-07	0.122087	0.12899	1.96286e-08	6.21001e-07	4.95705e-06	0.00149771	3.52018e-13	0.507716	0.0178153	0.580238	0.944881	0.000517187	0.0121516	0.0023241	0.0887078	0.259141	0.332642	3.24882e-07	0.000230505	8.46612e-07	0.000599701	0.0746083	4.46994e-08	0.359288	0.966149	0.711925
hsa-miR-570-3p	0.60312	0.677681	0.892264	0.656971	0.572204	0.516812	1.31093e-06	0.986065	0.859918	0.227273	0.750217	0.605609	0.970181	0.516908	0.370191	0.420804	0.688016	0.97842	0.314515	0.0631436	0.627034	0.83026	0.0517169	0.36584	0.809805	0.560861	0.914728	0.339398	0.775141	0.449167	0.802172	0.781556	0.084239	0.010405	0.441141	0.0148657	0.105829	0.777673	0.721084	0.369956	0.151568	0.544356	0.283491	0.834121	0.810386	0.50075	0.785398	0.42348	0.316557
hsa-miR-571	0.219178	0.000431156	3.1241e-05	0.000289937	0.929695	4.80076e-07	0.311731	2.64793e-07	0.0671724	0.00197251	0.233499	3.63563e-05	0.000541541	0.0456751	0.0201326	3.57758e-05	0.0898855	0.843454	0.745826	0.00555044	0.0234596	0.956902	0.0201279	0.280231	0.755736	0.240253	0.0445692	0.0830015	0.160504	0.00183382	0.0870762	0.0983627	0.0627027	0.0047144	0.565258	0.613722	0.0481605	0.335147	1.29127e-05	0.396666	0.000116195	1.20744e-05	0.0143015	0.121464	0.619261	0.00815058	0.381769	0.047003	0.689017
hsa-miR-573	0.42402	0.0620588	0.563122	0.657969	0.868514	0.377162	0.432211	0.0642532	0.892037	0.944814	0.264445	0.469116	0.0328613	0.0511545	0.513572	0.9293	0.965776	0.58328	0.847364	0.243938	0.0287556	0.0955046	0.63214	0.739688	0.644546	0.404809	0.0914256	0.71658	0.753196	0.000747835	0.297154	0.897985	0.729421	0.641985	0.0646917	0.150611	0.373268	0.0403401	0.88552	0.277908	0.968478	0.837783	0.904486	0.766092	0.133106	0.329907	0.509101	0.662775	0.876878
hsa-miR-574-3p	0.927939	0.566702	0.18368	0.00679667	0.00931867	0.276489	0.0197817	0.614343	0.572603	0.167314	0.818012	0.0977155	0.690452	0.838537	0.192534	0.128842	0.957761	0.588013	0.122426	6.19535e-08	0.343497	0.127048	0.0442605	0.981844	0.0906584	0.37466	0.979535	0.952495	0.739933	0.449911	0.776918	0.21532	0.0871189	0.923415	0.472978	0.947234	0.314803	0.794357	4.37809e-05	0.839258	0.0216255	0.865086	0.43142	0.633207	0.906181	0.905384	0.663583	0.0177865	0.748913
hsa-miR-574-5p	0.583767	0.00175754	0.000125837	0.000236181	0.944068	0.412776	0.421705	0.0123153	0.532611	0.000166892	0.352909	0.00312041	0.205589	0.947992	0.000607136	1.34945e-05	1.15717e-05	0.373327	3.42621e-07	0.0020173	0.00522209	0.295976	5.86654e-06	0.104033	0.526846	0.116458	0.997561	0.934493	0.693203	0.00915531	0.105065	0.424087	0.491364	0.588925	0.153441	0.389514	0.319247	0.249571	0.0319371	0.000376947	1.52478e-09	0.00880916	0.000675757	0.750064	0.386977	0.1559	0.335586	0.830169	0.86725
hsa-miR-575	0.305792	0.301336	0.0338899	0.366521	0.944305	0.695123	0.0369613	0.546999	0.540074	0.327873	0.971168	0.0563744	0.415244	0.312341	0.169002	0.184612	0.0511841	0.373327	0.205916	0.600206	0.0438432	0.32129	0.1838	0.870422	0.728595	0.033201	0.171856	0.609637	0.963027	0.576255	0.218984	0.469478	0.65119	0.108064	0.000588409	0.113843	0.409478	0.127588	0.840626	0.686856	0.177128	0.251927	0.427883	0.895385	0.00816628	0.00248041	0.562756	0.419831	0.352415
hsa-miR-576-3p	0.00992948	0.233914	0.989004	0.708231	0.743288	0.902625	2.91012e-10	0.448818	0.726156	0.777909	0.56374	0.954857	0.677969	0.0591041	0.745321	0.94429	0.50648	0.282852	0.906291	0.656657	0.00211635	0.806669	0.937824	0.424482	0.0938435	0.45729	0.183055	0.510064	0.421977	0.478617	0.644856	0.87106	0.413008	0.0126505	0.000783177	0.0284492	0.122851	0.361396	0.649835	1.34697e-06	0.974107	0.67649	0.659306	0.00038846	0.416261	0.343989	0.250592	0.233149	0.0335161
hsa-miR-576-5p	0.194946	0.228265	0.12294	0.000124994	0.926544	2.04789e-05	1.16502e-05	8.18278e-09	0.401531	0.32828	0.67281	0.158445	9.06682e-05	0.0525622	0.0454825	0.289067	0.957761	0.00980217	0.290201	9.10529e-05	0.00445622	0.0450383	0.254729	0.433869	0.930769	0.052508	6.3283e-11	0.0254057	0.925918	0.378257	0.0287349	0.391971	0.718236	0.555309	0.00126328	0.00823574	0.663611	0.239475	0.0166834	0.0446278	0.597695	0.888924	0.234415	0.165399	0.0117604	0.00100809	2.37737e-05	0.331601	0.877945
hsa-miR-578	0.955914	0.951656	0.984533	0.769341	0.573611	0.418385	0.569515	0.474482	0.831381	0.790475	0.219639	0.85853	0.629679	0.0823651	0.706249	0.685838	0.970375	0.373327	0.660188	0.017779	0.987191	0.957501	0.878719	4.92693e-05	0.0305146	0.89292	0.571232	0.876032	0.963027	0.0429917	0.779632	0.000128602	1.58497e-07	0.836829	0.725709	0.65656	0.706477	4.16482e-06	0.501301	0.489908	0.924518	0.787277	0.807523	0.836041	0.68531	0.0496774	0.68639	0.836065	0.25329
hsa-miR-579-3p	0.964822	0.00831593	0.0155059	0.0223401	0.0510566	0.0183155	0.247186	0.00107705	0.466602	0.190049	0.15102	0.0331628	0.012323	0.101384	0.0455204	0.15689	0.974564	0.00125656	0.325516	4.44816e-16	0.0245521	0.0940137	0.0375828	0.0278517	0.241168	0.2418	3.83174e-25	0.000840584	0.639699	0.0628138	0.106065	0.269887	0.581405	5.40404e-05	0.0046891	0.0273969	0.0461439	0.216604	0.0402926	0.0224805	0.163723	0.877901	0.0612984	0.024856	0.321888	4.41509e-10	5.9578e-12	0.902762	0.709529
hsa-miR-580-3p	0.611052	0.261263	0.812235	0.922836	0.958679	0.641217	0.933674	0.460417	0.745984	0.990376	0.634177	0.659776	0.974916	0.350434	0.319104	0.613316	0.970375	0.570374	0.985991	0.665141	0.602276	0.646394	0.39196	0.787815	0.982218	0.528122	0.660754	0.969015	0.648286	2.62413e-07	0.667019	0.589159	0.210344	0.0263136	0.300039	0.511944	0.65491	0.0625259	0.426087	0.807699	0.665108	0.964673	0.744066	0.217589	0.647366	0.502638	0.685006	0.25314	0.998963
hsa-miR-581	0.110076	0.105244	0.438322	0.466369	0.00459097	0.093341	0.260887	0.0219244	0.457017	0.703859	0.000695251	0.335276	0.197997	0.178456	0.087163	0.435944	0.73067	0.0160847	0.776931	0.0179216	0.022979	0.907941	0.417505	1.11352e-07	0.218257	0.125018	0.0112457	0.166057	0.578437	8.38596e-09	0.671538	0.934363	0.474101	0.865987	4.51431e-07	0.0037278	0.485904	9.44401e-08	0.0480306	0.401685	0.638787	0.88497	0.458482	5.341e-08	0.0414271	0.0751348	0.248867	0.75147	0.00150218
hsa-miR-582-3p	0.660898	0.00434486	0.000219505	0.00134298	0.831045	0.887916	0.0528736	0.339718	0.350233	0.000296195	0.0294417	0.000526496	0.304303	0.110062	2.64609e-05	0.000508386	0.0204669	0.0288161	5.44233e-06	0.00270918	0.161463	0.196486	2.54587e-08	0.505172	0.795485	0.122891	0.0890664	0.952495	0.538149	0.0530397	0.0132734	0.186069	0.88968	0.0280232	0.657807	0.155024	0.192992	0.560358	1.23997e-06	0.000493626	2.28045e-06	0.0243136	0.0039386	0.864837	0.335506	0.00342315	0.234957	0.504846	0.935862
hsa-miR-582-5p	0.871565	0.000518615	0.374982	0.908115	0.43267	0.904723	0.563118	0.919551	0.543577	0.701013	0.289023	0.269888	0.908511	0.0776607	0.787897	0.0539758	0.975255	0.314414	0.244919	0.000990076	0.376318	0.764124	0.046391	0.850406	0.00392936	0.0018456	0.0559829	0.613414	0.853789	6.73693e-07	0.104209	0.664665	0.0576435	0.404634	0.616846	0.456637	0.216847	0.325628	0.00123674	0.426629	0.589797	0.983204	0.308114	0.88015	0.00690073	0.242362	0.301254	1.41283e-09	0.42954
hsa-miR-583	0.610726	0.592445	0.113506	0.124708	0.558236	0.778499	0.323181	0.99691	0.55951	0.306579	0.108449	0.224071	0.299589	0.0889981	0.487781	0.0004654	0.660359	0.573441	0.885909	3.46274e-09	0.593401	0.471049	0.0692537	0.879606	0.827779	5.13942e-05	0.107741	0.658885	0.88442	0.000270604	0.331465	0.66226	0.636423	0.544193	0.809627	0.396548	0.105843	0.243121	0.000563589	0.0120699	0.0693491	0.389517	0.0779114	0.913048	0.845611	0.00814002	0.534554	0.00342361	0.935372
hsa-miR-584-5p	0.660898	0.65747	0.917646	0.751154	0.423924	0.0139318	0.12544	0.437086	0.726156	0.428673	0.794711	0.855245	0.0172734	0.00504749	0.989292	0.596796	0.0511841	0.843454	0.303803	0.756949	0.844366	0.699083	0.973865	0.15843	0.57081	0.370665	0.00113751	0.614461	0.273578	2.7368e-07	0.0621553	0.95481	0.782559	0.131593	0.217503	0.0429782	0.722266	0.220498	0.00209361	0.187877	0.996704	0.0291801	0.0986013	0.87829	0.903114	0.00764074	0.00168565	4.12686e-09	0.903657
hsa-miR-585-3p	0.145516	0.584711	0.75721	0.0126105	0.831045	0.729859	0.59707	5.61079e-06	0.55951	0.848741	0.406532	0.79625	0.647588	0.325671	0.90109	0.817315	0.804768	0.487389	0.184629	0.00613193	0.088559	0.0519023	0.949518	0.0100662	0.982218	0.37719	0.00398394	0.681197	0.425202	0.248252	0.277513	0.000128602	0.591704	0.891095	0.755693	0.700447	0.944692	0.944985	0.00407009	0.141	0.398828	0.954004	0.620006	0.000180413	0.211399	0.196203	0.755059	0.13681	0.991399
hsa-miR-586	0.913512	0.00129255	0.943879	0.234094	0.894071	0.859539	0.529286	0.463349	0.0170681	0.840522	0.852452	0.691634	0.0711896	0.400523	0.612987	0.479666	0.688016	0.643737	0.566975	0.971578	0.929531	0.995002	0.941093	0.806175	0.00234473	0.90653	0.196353	0.669405	0.195523	0.909736	0.796586	0.940227	0.345768	0.365395	0.986511	0.03704	0.402269	0.921299	0.475226	0.927168	0.842023	0.545962	0.846729	2.8389e-05	0.323114	0.924325	0.810844	1.10077e-05	0.696422
hsa-miR-588	0.654632	0.913758	0.990089	0.870832	0.671984	0.353002	0.246279	0.107303	0.880488	0.914297	0.287199	0.848265	0.672979	0.362438	0.698345	0.832771	0.966418	0.651831	0.841023	0.937168	0.988367	0.278924	0.76449	0.0208691	0.982218	0.856612	0.847265	0.939793	0.686714	2.44822e-05	0.288393	0.272482	0.206945	0.0008858	0.864406	0.518025	0.526194	0.310683	0.294726	0.662185	0.607182	0.819948	0.957651	0.798039	0.887707	0.619883	0.678383	0.589738	0.833138
hsa-miR-589-3p	0.647703	0.0448081	0.32011	0.303988	0.96112	0.624171	0.83725	0.104579	0.84985	0.484768	0.307197	0.154451	0.528018	0.485998	0.151969	0.0168077	0.690796	0.0397859	0.346705	0.0309099	0.221122	0.919832	0.150757	0.916452	0.908877	0.0927361	0.92857	0.959084	0.879069	6.73616e-06	0.737306	0.654057	0.69786	0.833628	0.376799	0.0908451	0.970388	0.502911	0.000903484	0.0282832	0.288946	0.666623	0.197198	0.989599	0.29058	0.133049	0.875275	0.000834404	0.714033
hsa-miR-589-5p	0.930281	0.954518	0.289651	0.701791	0.983895	0.592552	0.343299	0.258317	0.985747	0.52089	0.369436	0.524862	0.361098	0.142207	0.939608	0.171837	0.930655	0.332534	0.496778	0.00127219	0.988367	0.858837	0.119366	0.919384	0.919888	0.809465	0.657897	0.952495	0.710197	0.0916021	0.232467	0.939421	0.0026625	3.9547e-07	0.38229	0.766417	0.928087	0.88174	7.58208e-07	0.681222	0.0091568	0.953427	0.422016	0.240797	0.785974	0.468035	0.985084	0.235773	0.526169
hsa-miR-590-3p	0.00186377	4.14073e-08	0.480038	0.493544	0.22462	0.926801	0.83725	0.249769	0.387974	0.551275	0.0223558	0.6171	0.381158	0.635096	0.895963	0.430041	0.80355	0.953601	0.8947	0.823893	0.238134	0.957501	0.459674	0.121213	0.982218	0.967701	0.142209	0.340705	0.753196	0.531489	0.736291	0.735569	0.0693567	0.141551	0.884813	0.841532	0.722266	0.804264	0.173016	0.19291	0.359811	0.906897	0.499488	0.822252	0.588041	0.488701	0.562734	0.42348	0.925195
hsa-miR-590-5p	0.767666	0.00462912	0.0897541	0.0411715	0.96112	0.336391	0.872152	0.0826993	0.465314	0.0186743	0.597812	0.0714537	0.715409	0.146414	0.214393	0.00218409	0.299804	0.176357	0.00304981	0.0461952	0.193786	0.0366391	0.000259984	0.319795	0.690723	0.174429	0.0759577	0.427231	0.798611	0.166427	0.938985	0.0264761	0.255549	0.923415	0.636128	0.278972	0.485889	0.644522	0.0383893	0.807699	0.00685443	0.191282	0.0324793	0.0466057	0.142013	0.000347377	0.664092	0.0124864	0.735385
hsa-miR-591	0.106482	0.000886992	0.588836	0.0472524	0.837866	0.626102	0.174905	0.0156242	0.0117223	0.850846	0.635232	0.363242	0.112653	0.00483575	0.192219	0.71086	0.720941	0.886578	0.585679	0.344094	0.646954	0.392956	0.43404	0.0610883	0.00293797	0.154893	2.16024e-06	0.857183	0.0765806	0.0820313	0.778084	0.940227	0.581155	0.340888	0.250423	0.295203	0.710012	0.814451	0.204818	0.925684	0.371362	0.70016	0.949172	9.90795e-06	0.00184065	0.00106428	0.941925	0.000232558	0.847568
hsa-miR-592	0.0503634	0.0321402	0.530681	0.0106934	0.0139082	0.695226	0.677086	0.993306	0.000384928	0.643057	0.378158	0.855296	0.705093	9.04622e-06	0.916826	0.834199	0.633913	0.441105	0.557639	4.50862e-12	0.797322	0.492075	0.92652	1.34511e-05	0.0780674	0.406	2.06018e-06	0.000726596	0.00163785	1.09983e-05	0.790797	0.906488	0.0746011	0.122625	0.508984	0.376441	0.148721	0.825452	0.112275	0.950397	0.9168	0.279786	0.709495	2.34492e-09	0.0065196	0.921745	0.231781	0.00438049	0.935372
hsa-miR-593-3p	0.725339	0.502553	0.0856542	0.00144104	2.53615e-05	0.565667	1.18048e-16	0.187688	0.0327836	0.149005	6.35735e-10	0.320145	0.0052486	1.38737e-11	0.556674	0.00697415	0.0181722	0.388665	0.125774	8.27382e-08	0.0214149	0.456209	0.00056957	3.08713e-08	0.917812	2.85573e-09	2.50621e-08	0.0404123	0.330121	9.20011e-07	0.736291	0.636873	0.601203	0.0008858	0.250423	0.36754	0.0875224	4.44618e-05	0.939928	0.143152	0.00347581	0.24421	0.0923776	0.858189	7.40281e-07	2.81495e-06	0.428015	0.571622	0.767196
hsa-miR-593-5p	0.859127	0.28938	0.510326	0.267944	0.536861	0.0233486	0.280672	0.174576	0.171689	0.499733	0.889776	0.312109	0.776525	0.962736	0.817407	0.573578	0.406842	0.487137	0.245969	0.793137	0.784021	0.107138	0.533117	0.878799	0.452762	0.90653	0.562362	0.292626	0.43276	0.919425	0.27312	0.421841	0.795385	0.532634	0.642127	0.782733	0.525276	0.310683	1.12433e-12	0.451131	0.42082	0.450092	0.550239	0.976132	0.386987	0.377319	0.644418	0.712897	0.154595
hsa-miR-595	0.921765	0.40387	0.969531	0.529028	0.691173	0.729904	0.622227	0.87795	0.957374	0.768864	0.756204	0.622954	0.872587	0.192779	0.844674	0.50136	0.97905	0.945235	0.33806	0.663489	0.782133	0.681102	0.481355	0.240029	0.666263	0.800615	0.291149	0.807523	0.879069	0.380669	0.512416	0.934363	0.983716	0.0887565	0.0760883	0.676804	0.996289	0.0416987	0.0325707	0.332124	0.576135	0.666623	0.620006	3.47997e-08	0.554785	0.604622	0.945112	0.966149	0.26644
hsa-miR-597-5p	0.402379	0.252299	0.5813	0.731962	0.702068	0.757538	0.855965	0.276834	0.924432	0.982381	0.156933	0.598891	0.949419	0.953522	0.169819	0.917063	0.934094	0.958571	0.33806	0.20949	0.832356	0.907941	0.740023	0.0408741	0.714727	0.530913	0.373368	0.614461	0.675371	1.72819e-14	0.451096	0.701344	5.44787e-12	0.0277248	0.735264	0.737025	0.532074	0.410949	0.00119635	0.689854	0.931877	0.983115	0.998263	0.222077	0.939079	0.507088	0.80767	0.29533	0.668057
hsa-miR-598-3p	0.630985	0.593619	0.544319	0.164198	0.676436	0.687413	0.54903	0.219537	0.770021	0.668144	0.780833	0.48633	0.984744	0.331182	0.791353	0.000871958	0.618641	0.97842	0.564075	0.0454563	0.955249	0.49867	0.131585	0.949652	0.942056	0.467738	0.789677	0.716218	0.873839	0.000205869	0.344497	0.826571	0.243715	0.00136826	0.316651	0.668932	0.434483	0.935194	0.11092	0.0923024	0.185911	0.808018	0.369965	0.37367	0.483404	0.150415	0.362283	9.53708e-05	0.684321
hsa-miR-599	0.955914	0.47096	0.835049	0.393367	0.324874	0.713905	0.628315	0.697822	0.377756	0.418405	0.512482	0.568375	0.474951	0.834331	0.536069	0.584353	0.239362	0.526859	0.327794	0.00326513	0.524836	0.966735	0.647686	0.446652	0.664452	0.875068	0.284384	0.12631	0.273495	1.3734e-05	0.217433	0.906488	0.0244785	0.0188201	0.397047	0.101184	0.594004	0.60662	0.264038	0.108378	0.338848	0.0294628	0.137251	0.80388	0.923843	0.862961	0.011781	0.044058	0.868598
hsa-miR-601	0.510886	0.0369101	0.960143	0.189681	0.615552	0.444558	0.590902	0.799812	0.000789476	0.982381	0.780833	0.396834	0.077953	0.419252	0.30592	0.661304	0.461256	0.771998	0.371383	0.565931	0.0840461	0.82122	0.180091	0.254541	0.0100091	0.770179	0.345223	0.395753	0.317222	0.208307	0.977997	0.917928	0.905099	0.435856	0.634695	0.681916	0.29818	0.820131	0.0555383	0.853817	0.589797	0.655374	0.822265	1.68171e-05	0.0924447	0.237787	0.0195141	1.6683e-05	0.628314
hsa-miR-603	0.859127	0.812553	0.943879	0.726644	0.0860831	0.331265	0.677086	0.53256	0.904035	0.844397	0.553393	0.949533	0.934181	0.179365	0.952491	0.677282	0.749688	0.477572	0.581697	0.938537	0.921114	0.847232	0.963406	0.343047	0.96797	0.662345	0.692812	0.94527	0.739933	2.44821e-05	0.761653	0.127421	0.0202474	0.203341	0.508984	0.881322	0.58578	0.000852376	0.906126	0.78933	0.571965	0.664633	0.911612	0.000459803	0.63351	0.989932	0.85753	0.778306	0.625861
hsa-miR-604	0.663088	0.889098	0.180674	0.0106934	0.599767	0.786418	0.0470769	0.374095	0.0265264	0.428673	0.15102	0.10455	0.986234	0.625985	0.247368	0.001126	0.118434	6.39989e-06	0.623938	1.38186e-10	0.293144	0.791411	0.114725	0.832743	0.319114	0.754432	0.00281329	0.276769	0.321124	1.39297e-06	0.40453	0.739114	0.125382	0.0125612	0.229719	0.106284	0.127159	0.921299	0.0638895	0.0047961	0.208058	0.621578	0.0827763	0.807411	0.245833	0.0118414	0.820572	0.507885	0.922795
hsa-miR-605-5p	0.223251	0.071562	0.145895	0.199831	0.128346	0.0921237	0.00232646	8.4666e-10	0.622098	0.177062	0.00133815	0.135725	3.53955e-06	0.135885	0.189204	0.00252015	0.495286	0.584677	0.34224	0.0359092	0.189396	0.353911	0.380548	0.373981	0.0100091	0.450685	0.00458713	0.620733	0.259302	3.27978e-08	0.892327	0.523856	0.817742	0.039764	0.116917	0.00926281	0.859447	0.31665	2.62521e-21	0.099565	0.292885	0.785506	0.0633422	0.788319	0.679503	0.999549	0.731894	1.75132e-08	0.132564
hsa-miR-606	0.0503634	0.0428862	0.168237	0.11833	0.99533	0.791052	0.00523859	0.124957	0.0214172	0.139251	0.287199	0.0640918	0.457702	0.0263487	0.221913	0.000897782	0.36861	0.000464995	0.00219808	0.000289316	0.301837	0.471396	0.223123	0.543133	0.464623	0.402208	0.884033	0.510182	0.470668	0.218779	0.468799	0.233346	0.789714	0.000577191	0.0291055	0.112564	0.327294	0.644341	0.393707	0.0481923	0.162006	0.146079	0.010355	0.807411	0.527494	0.00838751	0.522034	0.759298	0.779502
hsa-miR-607	0.637248	0.0604432	0.0632722	0.0878287	0.22927	0.906904	0.557709	0.0123153	0.712791	0.117516	0.015439	0.109153	0.216917	0.620832	0.0200966	0.069956	0.520447	0.0986625	0.00431426	0.135677	0.26253	0.0011791	0.0522974	0.7904	0.942056	0.288347	1.27047e-06	0.169559	0.879069	0.127858	0.167849	0.0664584	0.833382	0.296437	0.0576166	0.0509715	0.58578	0.411639	0.148784	0.272341	0.0700611	0.456469	0.0767644	3.06001e-09	0.562073	0.0634992	0.382867	0.981609	0.468094
hsa-miR-608	0.904181	0.0229828	0.705169	0.0688241	0.661817	0.000913261	0.0992118	0.205961	0.110574	0.482499	0.478538	0.159897	0.927161	0.00374193	0.103404	0.160454	0.0775331	1.55752e-05	0.00607518	6.20432e-09	0.171457	0.392956	0.506798	0.783223	0.949136	0.0490704	7.52802e-15	0.948206	0.590599	0.909736	0.622136	0.0823546	0.337364	0.750808	0.663365	0.0315571	0.626272	0.39932	0.0307854	0.807699	0.0603895	0.69906	0.332517	3.63959e-18	0.047391	1.04065e-08	0.877023	0.0117363	0.689017
hsa-miR-609	0.740098	0.800231	0.856996	0.00349594	0.794529	0.615796	0.819115	0.671663	0.572603	0.768021	0.434774	0.520962	0.216917	0.000239858	0.74555	0.573578	0.250288	0.240223	0.33806	0.235019	0.60341	0.74662	0.00120344	0.981844	0.179842	0.702442	2.67619e-07	0.662331	0.195523	0.013187	0.662847	0.455503	0.49983	0.879983	0.955366	0.727309	0.327294	0.930268	0.959194	0.26633	0.693558	0.947525	0.492822	3.71085e-09	0.360051	0.0621846	0.979884	0.000534588	0.976278
hsa-miR-610	0.0813641	0.744813	0.345259	0.825972	0.97014	0.69075	0.441694	0.73635	0.429699	0.499733	0.184912	0.353075	0.47714	0.916043	0.50683	0.584353	0.39624	0.570374	0.955868	0.016923	0.956449	0.914489	0.677239	0.924092	0.186382	0.135665	0.0255532	0.71658	0.350365	0.929537	0.540786	0.789632	0.0110747	0.250919	0.228819	0.299263	0.395718	0.324912	5.98181e-05	0.86762	0.411822	0.22206	0.38777	0.954159	0.622547	0.34125	0.00200891	0.562609	0.998963
hsa-miR-611	0.833276	0.994157	0.897043	0.656971	0.21365	0.965607	0.813655	0.355985	0.894786	0.982381	0.352909	0.815898	0.986234	0.473358	0.691133	0.979865	0.96438	0.487389	0.952121	0.937869	0.822403	0.791411	0.816428	2.80663e-05	0.654846	0.745321	0.624277	0.68263	0.963027	0.302597	0.634665	0.00175043	0.994679	0.723104	0.0615079	0.546691	0.67667	0.0275347	0.754605	0.486085	0.833357	0.954004	0.728473	0.136374	0.463306	0.835587	0.938659	0.869725	0.201728
hsa-miR-612	0.506301	0.105639	0.243446	0.0364011	6.87683e-05	0.00836298	0.204905	0.0827279	0.694915	0.418405	0.0004406	0.250801	0.175767	0.11528	0.0512873	0.0135098	0.53315	0.134825	0.423375	0.420152	0.251595	0.574832	0.0234941	0.0054912	0.126311	0.0500633	0.363817	0.865258	0.538716	1.42375e-05	0.439906	0.701207	0.00210333	0.19619	0.424842	0.0834677	0.121011	1.71944e-05	0.000434525	0.746523	0.108444	0.6959	0.305728	1.51505e-11	0.96237	0.318849	0.603805	0.326384	0.668057
hsa-miR-613	0.292105	0.454427	0.5813	0.048291	0.0016276	0.470387	0.54903	0.00174404	0.059228	0.54416	0.521964	0.335276	0.839332	0.192136	0.134898	0.181881	0.519012	0.258612	0.133155	2.12822e-12	0.159362	0.457421	0.229376	0.3511	0.832289	0.383493	0.000105811	0.646954	0.366735	2.29559e-07	0.502636	0.455503	0.0354409	0.27167	0.0034414	0.0711682	0.112031	0.407095	0.792009	0.777891	0.27666	0.564189	0.460909	3.96899e-05	0.932775	0.162263	0.504631	0.983412	0.851936
hsa-miR-614	0.619376	0.148554	0.544319	0.546756	0.466048	0.479447	0.996668	0.127957	0.745984	0.71846	0.897475	0.190304	0.950086	0.0571359	0.361106	0.108391	0.915175	0.787832	0.225003	0.654814	0.544918	0.588671	0.224919	0.867974	0.289915	0.699003	0.782925	0.904172	0.771018	0.0243309	0.221291	0.801986	0.417954	0.152651	0.947983	0.23748	0.946472	0.699559	0.128582	0.949433	0.438295	0.986322	0.546359	0.512398	0.996941	0.31554	0.00179672	0.000458431	0.029474
hsa-miR-615-3p	0.0766581	3.01523e-06	0.00060706	0.000101921	0.126224	0.412776	0.0257483	0.200711	0.086823	1.14426e-14	0.663865	7.57034e-06	0.884731	0.000253136	3.9144e-11	1.86723e-07	0.000560328	0.913596	0.0389137	0.286155	0.441759	0.15889	3.0794e-07	4.25464e-05	0.142133	0.164097	0.38292	0.851414	0.692854	0.550818	0.735299	0.0166876	0.0262003	0.166229	0.440599	0.0720622	0.333053	0.310683	6.48239e-07	0.0695178	1.00528e-13	8.45396e-06	0.00422069	0.545761	0.406108	0.00038037	0.0129664	0.375917	0.880208
hsa-miR-615-5p	0.0849502	0.00340273	0.246042	0.0456008	0.41991	0.69075	0.0172128	0.0565492	0.839969	0.083677	0.000295557	0.159897	0.869236	0.0651341	0.189077	0.376451	0.00545935	0.0437318	4.49117e-07	0.00255416	0.00428103	0.531413	0.11312	0.00212695	0.254082	0.2787	0.0914256	0.96043	0.201666	0.0429917	0.000948144	0.789632	0.384253	0.0659164	2.77075e-07	0.0429782	0.0047642	0.228506	0.00604635	5.43552e-05	0.00548469	0.147074	0.137251	0.324064	0.14049	0.575281	0.0885955	0.858956	0.794711
hsa-miR-616-3p	0.311302	0.00368206	3.17441e-05	1.64466e-07	0.826078	0.907617	0.615762	0.0547965	0.14917	1.70968e-05	0.00905013	0.00070937	0.501466	0.933787	9.47669e-05	5.92633e-06	3.96101e-07	0.0118837	4.94173e-06	0.229107	0.000747209	0.471396	3.37507e-09	0.507578	0.0930121	0.0592611	0.00239708	0.969712	0.413365	0.128196	0.402673	0.455503	0.0467159	0.453681	0.126466	0.0494847	0.0969872	0.988448	0.000159575	0.000537769	8.14846e-14	0.00739381	0.000409744	0.775731	0.52614	6.80821e-05	0.341579	0.885011	0.880254
hsa-miR-616-5p	0.341222	0.163273	0.143977	0.126847	0.976703	0.934354	0.220639	0.0390607	0.810498	0.263971	0.478538	0.0747597	0.104141	0.059812	0.301158	0.000536666	0.669402	0.0715203	0.135161	0.816432	0.105025	0.51711	0.130896	0.732323	0.96797	0.479726	0.77979	0.613414	0.879069	0.00253489	0.617052	0.645096	0.742422	0.00488148	0.840949	0.00628878	0.485889	0.978316	0.00774174	0.0783091	0.142116	0.592481	0.174975	0.807411	0.0444009	0.0173697	0.854042	0.00447476	0.417385
hsa-miR-617	0.831124	0.0128297	0.729447	0.950792	0.912457	0.142735	0.0620469	0.000382626	0.0897704	0.848741	0.54665	0.399864	0.7284	0.278383	0.90109	0.842635	0.544476	0.872931	0.982777	0.0442577	0.00389735	0.426517	0.816428	8.4669e-05	0.199635	0.220922	0.041948	0.85714	0.590599	0.763994	0.3022	8.84089e-05	0.975558	0.614227	0.898221	0.625283	0.882096	0.798703	1.85577e-10	0.681222	0.128782	0.998208	0.620596	0.904499	0.0290573	0.903997	0.512814	0.000893448	0.833235
hsa-miR-618	6.3308e-05	0.708542	0.307249	0.00878415	0.0562259	0.887972	0.506097	0.0266196	0.000573527	0.294488	0.635232	0.848265	0.380378	5.93229e-08	0.617584	0.823429	0.62367	0.0963489	0.00457046	0.935582	0.129856	0.967651	0.329379	0.760607	0.241168	0.73309	0.536174	3.80107e-05	0.000416148	0.753141	0.706217	0.383313	0.83338	0.258041	0.114276	0.147067	0.00693116	0.379652	0.485883	0.866079	0.802941	0.0747868	0.282824	3.31638e-05	3.08221e-05	0.00014519	0.277667	3.34095e-05	0.672265
hsa-miR-619-3p	0.376212	0.0103843	0.576697	0.261913	0.96112	0.669612	0.8868	0.833863	0.449246	0.867572	0.638058	0.680967	0.00504	0.137588	0.952491	0.741749	0.980953	0.731892	0.362174	0.937869	0.256182	0.866245	0.972899	0.115045	0.0173791	0.551192	0.0611848	0.853459	0.675539	0.141258	0.639927	0.876682	0.905099	0.850675	0.793199	0.1077	0.473727	0.874662	0.00655311	0.636389	0.84603	0.672521	0.84565	0.000329289	0.00288432	0.655953	0.722179	0.0440907	0.775805
hsa-miR-622	0.904246	0.241628	0.362885	0.291723	0.485406	0.932681	0.331966	0.643947	0.916285	0.590346	0.145536	0.315885	0.765716	0.409284	0.124343	0.0577406	0.788928	0.696149	0.377049	0.203048	0.178532	0.902104	0.0213149	0.468642	0.982218	0.131719	0.0309723	0.480303	0.434349	9.15198e-06	0.345633	0.934363	0.983039	0.0135958	0.167636	0.341641	0.778399	3.47814e-07	0.0787869	0.745436	0.154764	0.744395	0.440552	0.0077484	0.588041	0.395095	0.504631	0.259751	0.769105
hsa-miR-623	0.541059	0.4943	0.648869	0.192786	0.000300509	0.0980824	0.391299	0.0152714	0.712791	0.554049	0.102411	0.333056	0.701745	0.229694	0.140178	0.311983	0.689689	0.282329	0.192325	0.27217	0.257531	0.426517	0.473028	0.00992621	0.46384	0.349587	0.126988	0.624344	0.837573	0.00739573	0.458053	0.801986	0.151278	0.908508	0.056441	0.636376	0.224561	0.27305	0.176896	0.887843	0.401858	0.813592	0.492822	8.39351e-06	0.554785	0.250208	0.458009	0.630988	0.0237558
hsa-miR-624-3p	7.61441e-06	0.70008	0.0416798	0.00526929	0.00458404	0.0199954	0.00906043	7.9081e-06	0.0910202	0.428673	0.0018879	0.284482	0.000985472	0.4939	0.686797	0.391839	0.705039	0.0823326	0.249091	0.06371	0.5109	0.902104	0.00664624	0.0104199	0.241168	0.0970133	0.000208618	0.176542	0.691495	1.62871e-05	0.22355	0.956279	0.029335	1.23734e-06	0.000716689	1.04363e-06	0.23955	0.152282	0.288575	1.92608e-06	0.00132414	0.563584	0.31427	0.0160628	0.280593	0.0744012	0.0620716	0.34603	9.49661e-05
hsa-miR-624-5p	0.272023	0.0239076	0.0032377	0.0159559	0.345442	0.341937	0.0503901	0.0101083	0.0374933	0.0340442	0.000930882	2.3502e-05	0.0109046	0.0165397	0.0064927	1.04234e-06	0.0691421	0.000149009	0.0672002	8.52358e-26	0.00559271	0.471396	0.00331224	0.210939	0.297069	4.0273e-10	1.67309e-30	0.186681	0.593588	8.23798e-35	0.735278	0.395734	0.993238	0.18221	4.64624e-11	2.71033e-07	0.113044	0.326596	2.4742e-12	0.0160004	0.0460874	0.0959498	0.000573086	0.158035	5.00098e-08	0.001325	3.89854e-06	0.188395	0.39984
hsa-miR-625-3p	0.0440242	0.526877	0.943879	0.703855	0.627547	0.780949	0.557709	0.555429	0.509565	0.923993	0.324247	0.838157	0.75926	0.0226448	0.783527	0.790366	0.605264	0.729888	0.866956	0.0418488	0.0962121	0.817089	0.992251	0.813775	0.726134	0.870228	0.0957431	0.802775	0.0898738	0.998788	0.977997	0.650849	0.579039	1.0999e-09	0.31467	0.210928	0.073842	0.719943	0.0454596	0.0194069	0.809002	0.571142	0.83037	0.001848	0.882042	0.0614961	0.194406	0.00343113	0.388847
hsa-miR-625-5p	0.246573	0.169684	0.110967	0.0107601	0.956036	0.0814363	0.000330307	8.72322e-05	0.182402	0.743723	0.74068	0.178155	0.86176	0.742489	0.10749	0.0816799	0.0137531	0.0361236	0.025514	0.00158137	0.376635	0.700321	0.0201279	0.301757	0.169017	0.0283987	1.01862e-05	0.71658	0.859072	0.00485331	0.439906	0.701207	0.0789351	0.289082	0.638856	0.00775552	0.722266	0.333406	0.129567	0.37176	1.03292e-05	0.0949847	0.274577	0.886846	0.202642	0.000158284	0.190999	0.862468	0.414699
hsa-miR-626	0.000260662	0.332364	0.341011	0.978939	0.943942	0.973066	0.000287752	0.642194	0.596357	0.633108	0.953643	0.313177	0.934181	0.960422	0.62366	0.018699	0.672879	0.672206	0.267721	2.77305e-18	0.198745	0.727421	0.602492	0.795161	0.0705095	0.870845	0.110607	0.798312	0.434349	0.00833417	0.97155	0.44608	0.036496	0.246646	0.96158	0.415902	0.67667	0.397567	0.984756	0.557151	0.321737	0.994229	0.654912	0.973919	0.650644	0.315442	0.562756	1.6683e-05	0.246606
hsa-miR-627-5p	0.142347	0.595835	0.233288	0.233606	0.676436	0.780801	0.465478	0.0515348	0.443683	0.135848	0.108489	0.222092	0.117411	0.517884	0.597688	0.000345542	0.373629	0.00123497	0.117079	6.85295e-05	0.344549	0.43997	0.128788	0.983389	0.951008	0.800615	3.72769e-05	0.753235	0.686754	0.00126851	0.790797	0.848662	0.93716	0.0579513	0.0127917	0.294234	0.369113	0.311836	7.68852e-05	0.896051	0.0765732	0.26297	0.0113828	0.551717	0.00644291	0.313776	0.824814	0.112633	0.779502
hsa-miR-628-3p	0.242424	0.381484	0.0882102	0.388741	0.884008	0.0308253	0.000139404	0.00170899	0.576987	0.0201225	0.614	0.0235939	0.920024	0.00183679	0.0478696	0.220876	0.447737	0.683057	0.131815	0.0299906	0.832356	0.693499	0.0184199	0.3511	0.96797	0.871009	0.634933	0.149595	0.606702	0.131835	0.434582	0.396392	0.69786	0.0803832	0.406654	0.689498	0.00977654	0.88174	0.293604	0.669096	0.000116888	0.0966179	0.272464	0.807411	0.107248	0.0379443	0.336079	0.990738	0.874768
hsa-miR-629-3p	0.349183	8.85073e-08	0.00788184	0.00710962	0.585493	0.964609	0.863382	5.06908e-06	0.641009	0.0325536	0.00662699	0.00815924	0.507771	0.515315	0.00196894	0.00258249	0.251781	6.02106e-08	0.000650922	0.00264337	5.62591e-05	0.24338	0.000275858	0.806175	0.535682	0.000363178	1.69009e-19	0.000726596	0.986541	0.00749828	0.626477	0.0832913	0.0125973	0.994884	0.111225	0.0209333	0.176488	0.171076	0.444108	0.327519	0.00239636	0.501233	0.0205325	2.01844e-11	0.168901	6.84904e-08	0.994075	0.00643886	0.934085
hsa-miR-629-5p	0.00193143	0.0370659	0.527133	0.211419	0.141888	0.529784	0.960844	0.00366806	0.0619254	0.393637	1.47689e-05	0.399614	0.643756	0.0475728	0.647584	0.179583	0.447195	0.353846	0.267291	0.14814	0.000856064	0.68129	0.0664226	0.148527	0.516875	0.306462	0.110886	0.94527	0.837634	0.00441522	0.468799	0.73223	0.0746011	0.0574211	0.611523	0.866068	0.683857	0.944985	0.423478	0.00423943	0.0739967	0.662014	0.299686	0.789107	0.0708754	0.000722066	0.217647	0.515028	0.632435
hsa-miR-630	0.007153	0.00440056	0.1671	0.000713012	0.800935	0.69075	0.0749148	0.377146	3.02866e-05	0.425144	0.766955	0.113059	0.510518	0.00014312	0.1142	0.110163	0.862947	0.663344	0.150721	0.0185691	0.337724	0.101041	0.0155645	0.977798	0.00591104	0.80204	8.57831e-16	0.879259	0.106402	0.00435091	0.512416	0.620809	0.223848	0.122625	0.685762	0.167763	0.384009	0.274068	0.000690633	0.930888	0.168617	0.995325	0.360083	5.11802e-10	0.574917	0.000109652	0.933658	2.86995e-05	0.696422
hsa-miR-631	0.242424	0.2447	0.389841	0.915164	0.303927	0.422792	0.00212661	0.0170268	0.112611	0.745616	0.872993	0.694322	0.077953	0.10951	0.847296	0.869805	0.333336	0.555732	0.189239	1.89975e-07	0.833212	0.778977	0.523131	0.0116889	0.617045	1.38795e-06	0.000705391	0.506164	0.0985608	0.0900813	0.635184	0.821503	0.092461	0.665065	0.763313	0.321545	0.13378	0.992135	1.15062e-10	0.896051	0.946563	0.97243	0.837198	8.36496e-18	0.514019	0.345271	0.923089	0.00101035	0.892788
hsa-miR-632	0.708873	0.652465	0.425495	0.158105	0.995778	0.105145	0.794587	0.66865	0.423117	0.583208	0.518757	0.424963	0.235894	0.0575082	0.889821	0.286909	0.13511	0.0015445	0.134147	0.000580322	0.656973	0.32192	0.0647093	0.000424577	0.873371	3.9299e-07	0.967758	0.605138	0.729114	2.65593e-15	0.235989	0.468563	0.319452	0.989534	0.0452758	0.341641	0.0175155	0.927642	1.96802e-10	0.952565	0.139126	0.323155	0.317235	0.327551	0.0104698	0.0061688	0.797041	0.00562744	0.696422
hsa-miR-633	0.42402	0.361086	0.992343	0.43744	0.350342	0.0171529	0.400815	0.661089	0.694915	0.803218	0.0926956	0.693781	0.885885	0.000113361	0.257167	0.467192	0.53315	0.334855	0.581697	0.0656659	0.906487	0.934212	0.276376	0.381259	0.476474	0.178677	0.518123	0.609603	0.456737	0.107861	0.248112	0.876223	0.012805	0.304796	0.658223	0.0795634	0.0950723	0.260775	0.701021	0.632727	0.167827	0.946549	0.57859	0.297247	0.729903	0.243848	0.981706	0.377249	0.791102
hsa-miR-634	0.401637	0.745258	0.367198	0.364396	0.558236	3.4109e-05	0.364267	0.063274	0.0830833	0.57044	0.00646785	0.407576	0.0205459	0.381247	0.383261	0.420804	0.33399	0.00415286	0.436188	0.0253651	0.0605837	0.847232	0.19567	0.512745	4.04062e-06	0.00353304	0.915136	0.336875	0.160504	0.00462289	0.146067	0.852468	0.0834366	0.96874	0.00302001	0.000607125	0.212312	0.00172159	5.95504e-12	0.398214	0.232711	0.61159	0.446961	0.149878	0.0437912	0.0173697	0.350865	0.530989	0.216051
hsa-miR-635	0.194108	0.749308	0.10081	0.0569439	0.724231	0.0979497	1.54895e-20	0.000365036	0.21615	0.00183832	0.0294837	0.0234741	0.236731	0.0044164	0.0658068	0.0162524	0.819726	0.9068	0.665197	0.92981	0.0390833	0.107138	0.00828844	0.000145493	0.982218	0.066434	0.0149082	0.000829559	0.927703	0.0153075	0.1385	0.345795	0.0108094	7.80812e-05	0.676219	0.462533	0.882096	0.566313	4.21437e-11	0.542733	0.0965006	0.647023	0.237536	1.9175e-05	0.0765223	0.001809	0.789685	0.049656	0.021439
hsa-miR-636	0.00156812	0.0337793	0.00125472	0.0256754	0.081517	1.2347e-19	2.35992e-09	0.000152227	4.34476e-06	0.085528	0.0645421	0.000138969	1.73975e-14	0.0741688	7.84829e-08	0.0195992	0.010501	0.00415286	0.0301865	0.00065692	1.20268e-09	0.0563516	0.107343	0.0256946	0.96797	0.000288479	1.18898e-10	0.13496	0.363701	0.25355	5.59024e-05	0.0203623	7.79281e-08	0.597631	9.31955e-06	0.00975024	0.0841857	0.461445	2.35642e-05	0.0249159	0.00332105	0.0283007	0.0143805	0.00273965	0.12526	3.2181e-08	4.53801e-05	0.25314	0.126864
hsa-miR-637	0.0189274	0.0604123	0.89167	9.06275e-05	0.85532	0.82927	0.0189145	0.901472	0.399285	0.225047	0.116984	0.350805	0.351883	0.00161658	0.881717	0.0277735	0.374172	0.0012984	0.776931	0.00214753	0.00370265	0.143511	0.0625315	0.0178479	1.60552e-08	0.711902	0.0353782	0.131804	0.715007	0.0309423	0.489674	0.895255	0.0092161	0.0605166	0.140694	0.152143	0.522429	0.0382083	0.501301	0.72202	0.000131685	0.624878	0.38777	6.27176e-09	0.732234	0.372586	1.75677e-05	0.23827	0.953547
hsa-miR-638	0.335924	0.00638816	0.4184	0.652203	0.97014	0.309722	0.287374	0.123751	0.616981	0.379023	0.818012	0.746914	0.720581	0.000521285	0.997435	0.531215	0.493029	0.912018	0.0811543	0.132792	6.82801e-06	0.523466	0.798576	0.387832	0.616328	0.304098	2.19662e-10	2.13125e-05	0.587307	0.00846306	0.0033839	0.243808	0.000136038	8.65379e-13	0.0742206	0.617659	0.0895403	0.804264	0.000105673	0.127245	0.136304	0.554021	0.728473	4.56789e-11	0.0705812	0.0680891	4.29668e-06	0.000598228	0.0218271
hsa-miR-639	0.514264	0.113641	0.912968	0.990034	0.916495	0.862779	0.751404	0.235706	0.576987	0.726514	0.732348	0.906957	0.637628	0.456388	0.0174518	0.952385	0.323495	0.297179	0.631478	0.0285557	0.357647	0.774522	0.599828	7.84427e-05	0.307993	0.837272	0.30797	0.887372	0.365819	0.0172227	0.428301	0.940227	0.998238	0.895981	0.0265698	0.734204	0.113044	0.360514	0.646919	1.57124e-05	0.28917	0.767898	0.489019	0.115493	0.280593	0.352301	0.523977	0.277034	0.959011
hsa-miR-640	0.0421113	0.947814	0.80942	0.0926531	0.943504	0.0183155	0.996668	0.648925	0.625216	0.525715	0.0164455	0.0758581	0.989465	4.72785e-07	0.0521328	0.15689	0.457581	0.330179	0.672348	0.0344684	0.411216	0.907941	0.0415732	0.479348	0.219559	0.0056171	0.228195	0.301054	0.288351	0.00201834	6.20875e-05	0.54571	0.033601	0.0351892	0.00263773	0.00268812	0.0713143	0.000679146	4.21785e-11	0.896051	0.00292174	0.563584	0.147896	0.963148	0.210577	0.0950282	0.878837	0.0179343	0.339814
hsa-miR-641	0.820272	0.584711	0.396622	0.189681	0.926544	0.851015	0.182628	0.892558	0.911195	0.540361	0.510312	0.26748	0.989465	0.00696932	0.494514	0.190146	0.454112	0.886578	0.382979	0.321674	0.899973	0.893244	0.0635753	0.505172	0.812624	0.717329	0.738752	0.959084	0.963027	0.919425	0.0787854	0.724766	0.881154	0.80901	0.960295	0.656081	0.754339	0.934463	8.12123e-14	0.00987486	0.0518391	0.498801	0.317235	0.467763	0.576028	0.222569	0.693645	0.946183	0.620292
hsa-miR-642a-5p	0.269747	6.89294e-06	0.0722745	0.259575	0.582427	0.492167	0.0783012	0.000543126	0.836772	0.200192	0.0652098	0.156528	0.98875	0.619896	0.161767	0.402923	0.323495	0.953601	0.232534	0.321865	0.60341	0.00156656	0.0754666	0.854097	0.887896	0.963305	0.476892	0.276769	0.285673	8.72333e-06	0.655653	0.0902767	0.00166444	0.000415187	0.730453	0.818075	0.22977	0.355114	0.0838437	0.748805	0.301563	0.017993	0.272464	0.90229	0.969643	0.941504	0.335586	0.0298316	0.0216551
hsa-miR-643	0.630985	0.971108	0.426056	0.16692	0.956036	0.00252376	0.54903	0.302091	0.86874	0.739132	0.127608	0.524498	0.974916	0.299484	0.686797	0.311302	0.34255	0.000175277	0.823859	0.00379431	0.858704	0.440307	0.153163	0.000137839	0.000435366	0.0258049	0.552831	0.606132	0.610941	0.00604096	0.217433	0.634345	0.994679	0.0492196	0.596263	0.363497	0.0446832	0.865815	0.89406	0.103165	0.154922	0.655374	0.427883	0.49312	0.321888	0.193678	0.874654	0.0168003	0.399873
hsa-miR-644a	0.00246773	0.598219	0.0803623	0.11795	0.21928	0.285473	0.30915	0.707225	0.00763306	0.360639	0.00769217	0.122844	0.0368324	0.373121	0.0621913	0.230571	0.0261847	1.02339e-05	0.153006	3.87132e-07	0.181868	0.181754	0.0195371	0.776303	0.683082	8.2586e-05	1.29893e-06	0.252413	0.265412	2.53354e-10	0.0362562	0.424087	1.10604e-07	0.0202232	0.0452758	0.00909584	0.017741	0.185873	0.000100159	0.0102652	0.0601877	0.208142	0.284896	0.537471	0.0104698	4.01332e-08	0.148284	1.27817e-08	0.980182
hsa-miR-646	0.246799	0.00537764	0.00973119	0.000205224	0.00482754	0.018572	4.22516e-22	0.00254082	0.00159237	4.57466e-07	0.0157007	0.00315677	0.0344295	0.00351576	0.0102279	9.35692e-05	0.595303	0.0129863	0.0132959	0.165109	0.000268209	0.00188147	0.00021741	0.000890468	0.399299	0.00173198	0.0305697	0.923777	0.826563	0.0289394	0.0131512	0.0159031	2.90763e-05	0.613222	0.00253303	0.163991	0.139751	0.431755	1.82512e-12	0.220311	0.0130114	0.0207136	0.0127727	3.475e-07	0.00216165	1.3402e-05	0.0540199	0.960824	0.0041822
hsa-miR-647	5.3598e-08	0.000307093	0.887351	0.0511007	0.0105448	0.145627	0.00482255	0.0875282	0.0781902	0.438282	0.465005	0.523179	0.576286	1.19988e-08	0.843184	0.0939444	0.688016	0.609922	0.479006	0.00204771	0.0579618	0.4303	0.327374	0.708268	0.217929	0.00812871	0.0791656	0.0329861	0.837573	0.427712	0.0561313	0.79244	0.0244785	1.84669e-09	0.000148563	0.0312016	0.477571	0.456319	0.984756	0.973666	0.0199958	0.558672	0.940906	0.974426	0.290015	0.773574	2.43107e-05	0.255273	0.029474
hsa-miR-648	0.194108	0.116138	0.626033	0.194932	0.970439	0.311712	0.276785	0.967848	0.103924	0.428673	0.12561	0.331282	0.574083	5.56187e-05	0.55581	0.0809463	0.863196	0.000175277	0.940779	0.0115115	0.755747	0.955619	0.107852	0.574786	0.182616	0.248564	0.00124706	0.00387814	0.991038	0.0041489	0.0311001	0.931548	6.22278e-05	1.44282e-13	0.930101	0.547001	0.871421	0.124538	0.0480306	0.44638	0.162006	0.964383	0.507241	3.07124e-05	0.547366	0.580288	0.00131456	5.43347e-05	3.62522e-05
hsa-miR-649	0.498939	0.592445	0.863608	0.314068	0.980336	0.565667	0.369381	0.901472	0.713836	0.494267	0.0505221	0.893824	0.672976	0.381247	6.92157e-05	0.784503	0.717698	0.272809	0.765482	0.0664602	0.853561	0.866245	0.689905	0.0266211	0.324505	0.367755	0.204453	0.669405	0.590599	0.00854509	0.693806	0.906488	0.65119	0.191505	0.463683	0.447557	0.228474	0.00258311	0.000434525	0.00147268	0.795673	0.698269	0.279039	0.948278	0.604821	0.924325	0.654169	0.303957	0.132032
hsa-miR-650	0.0849502	0.762992	0.158606	0.0745813	0.702068	0.174535	1.95673e-07	0.0299848	0.081137	0.179577	0.00726575	0.0179768	0.838796	0.763684	0.000992404	0.139819	0.260284	0.00111296	0.231215	0.0656659	0.062379	0.405484	0.00602628	0.0247156	0.652289	0.550176	0.0831019	0.340705	0.0669759	4.84385e-05	0.974945	0.4283	0.609485	0.0641261	0.00253303	0.111009	0.128335	0.7654	1.95838e-14	0.0249159	0.00263863	0.132331	0.0649114	0.0673027	0.0252783	6.72279e-06	0.409421	0.000298218	0.922795
hsa-miR-652-3p	3.28792e-08	0.00238066	0.00111882	0.00161069	0.00124212	4.76267e-05	6.6446e-07	0.000351327	6.45781e-06	0.0450704	0.0227135	0.0010523	2.91325e-13	0.0320279	6.93558e-06	0.00440512	0.000105347	1.92591e-07	0.015435	0.0396537	5.97625e-13	0.140781	0.011707	0.00148666	0.930769	1.55417e-06	8.15532e-05	0.114177	0.365819	0.302597	5.59024e-05	0.21532	2.50429e-12	0.00313719	0.00171284	0.0156554	0.477571	0.400648	0.0654515	0.00152933	0.000785151	0.00656777	0.0129726	3.22528e-06	0.119243	5.33686e-08	0.0335917	0.92685	0.0262042
hsa-miR-653-5p	0.826356	0.797422	0.51493	0.259575	0.943374	0.291096	0.0689216	0.105481	0.83531	0.811367	0.940185	0.605609	0.737361	0.150138	0.716264	0.236783	0.0082273	0.893136	0.278448	0.136204	0.783323	0.869904	0.731404	0.756322	0.696252	0.00494006	0.465398	0.000151556	0.265412	0.732682	0.790797	0.940227	0.585746	0.139267	0.41686	0.900709	0.58578	0.0171181	0.900524	0.298163	0.0598765	0.307276	0.709495	0.851526	0.129208	0.620508	0.74786	0.530989	0.628314
hsa-miR-654-3p	0.767426	0.033376	0.000128022	1.62135e-05	0.926544	0.0487332	4.27607e-06	0.280531	0.827032	0.000182415	9.37266e-06	0.00646907	0.0460879	0.0233359	0.00109055	0.0110956	0.00238648	0.249305	0.000461446	3.55112e-10	0.233558	0.847232	0.000700927	0.173115	0.680131	0.0500633	0.000139934	0.879259	0.265412	2.48108e-10	0.869245	0.998873	0.744224	0.0161862	0.099615	0.156833	0.0109476	0.000108295	7.64958e-07	0.000517519	6.1456e-07	0.133039	0.0143015	0.00014777	0.622547	0.307654	0.00403195	0.83149	0.935372
hsa-miR-654-5p	0.637943	0.201413	0.219873	0.785	0.385704	0.151038	0.108254	0.278408	0.55951	0.719203	0.65719	0.387268	0.415244	0.000102413	0.0222228	0.958838	0.927799	0.843454	0.812499	0.17762	0.956449	0.707076	0.99111	0.0369682	0.0951755	0.413377	0.000561277	0.919769	0.641123	0.0480558	0.00177325	0.821503	0.00132707	0.00616387	0.171123	0.463402	0.249551	0.334285	2.32125e-19	0.955788	0.544263	0.655374	0.677512	0.37367	0.413477	0.838559	0.996752	0.901783	0.808001
hsa-miR-655-3p	0.566884	0.988342	0.734214	0.494311	0.898721	0.624171	0.250589	0.858121	0.773765	0.701013	0.776608	0.806223	0.876252	0.00264794	0.891693	0.458069	0.66589	0.82551	0.547379	0.0736496	0.940385	0.866245	0.275732	0.0915587	0.144871	0.90653	0.0614025	0.975157	0.234474	0.595808	0.0791322	0.993366	0.523982	0.664972	0.755693	0.458334	0.970089	0.116004	2.29801e-10	3.74128e-05	0.316781	0.813592	0.589297	0.499072	0.490219	0.138205	0.289024	0.807255	0.748913
hsa-miR-656-3p	0.541059	0.00398694	0.15651	0.0647457	0.702068	0.721502	0.88956	0.938752	0.283129	0.192082	0.426809	0.0405339	0.999818	0.852398	0.000916772	0.266085	0.238272	0.0657014	0.131668	0.0927255	0.222999	0.147331	0.0518403	0.566128	0.908877	0.530913	0.88426	0.304559	0.288351	0.137416	0.00304882	0.126954	0.0748815	0.00504983	0.1105	0.368081	0.178485	0.732879	7.62132e-06	0.127037	0.0863948	0.0156733	0.0543674	0.750064	0.15515	0.026139	0.458009	0.150802	0.74681
hsa-miR-657	0.0225156	0.663283	0.360126	0.0878287	0.351847	0.735757	0.770341	0.137923	0.495901	0.428673	0.0773898	0.335276	0.499701	0.443188	0.950397	0.311302	0.166222	0.000298938	0.190572	0.0156315	0.71352	0.471396	0.0403823	0.00287458	0.0975906	0.0019639	0.971517	0.321244	0.639699	5.21563e-06	0.220776	0.575721	0.214932	0.712308	0.00940888	0.0325016	0.0642512	0.794357	0.0190831	0.187684	0.0876804	0.278481	0.317235	0.445214	0.000829777	0.0024441	0.664794	0.00128321	0.0966789
hsa-miR-659-3p	0.000286337	0.595835	0.267543	0.211744	0.135755	0.513279	0.0917383	0.000351327	0.0868415	0.525912	0.0131091	0.465126	0.000966087	0.846793	0.386927	0.420804	0.302901	0.0117911	0.334267	0.000214888	0.0253056	0.207208	0.16337	0.000125671	0.0038632	0.00634764	0.353616	0.989016	0.837634	3.76464e-05	0.234346	0.483655	0.0698059	0.209967	0.0262898	0.00562316	0.686897	0.0483371	0.47455	0.0369037	0.162006	0.447132	0.306254	0.432723	0.210577	0.0389425	0.820572	0.0608873	0.0724711
hsa-miR-660-5p	0.372179	0.838835	0.0070286	0.00229882	0.209388	0.258265	0.148565	4.30032e-09	0.925096	1.7425e-08	0.00053171	0.000163976	0.000297794	0.147151	9.62498e-05	6.96665e-08	0.155217	3.53785e-09	0.0388746	0.173772	0.00122103	0.00491429	0.000731023	0.266447	0.00131228	0.00224061	4.30251e-11	0.0125508	0.891859	0.000905765	6.54086e-05	0.0284874	0.0660976	0.631662	0.429208	9.27442e-05	0.00684138	0.998724	1.63681e-05	0.748986	0.000313981	0.058201	0.00908463	8.74466e-07	0.0571486	0.000109652	0.979884	0.365346	0.224247
hsa-miR-661	0.254255	0.132173	0.820103	0.529028	0.696674	0.00571461	0.4176	0.0940444	0.831381	0.864948	0.281609	0.987293	0.811742	6.93004e-06	0.180851	0.964697	0.91395	0.0328273	0.923428	0.0421388	0.0368618	0.7916	0.833089	0.947178	9.99489e-05	0.856612	0.0197113	0.113162	0.27225	0.153668	0.974945	0.957501	0.0983044	0.122828	0.632368	0.0151233	0.0713143	0.134828	1.22292e-05	0.0141685	0.589797	0.76232	0.951026	0.717564	0.893039	0.912705	0.772331	0.0449046	2.71829e-05
hsa-miR-662	0.346697	0.853774	0.969828	0.971474	0.767819	0.194835	0.53726	0.964908	0.985747	0.967316	0.756204	0.830749	0.6081	0.365111	0.991841	0.908996	0.980953	0.649667	0.787366	0.592418	0.852494	0.704974	0.952735	0.0380426	0.693683	0.782843	0.469453	0.904172	0.943545	0.753141	0.873761	0.956279	0.523982	0.50126	0.941453	0.805211	0.825189	0.416406	0.0241279	0.192636	0.665108	0.902238	0.939666	0.338838	0.933204	0.764623	0.495217	0.350543	0.689017
hsa-miR-663a	0.950872	0.766913	0.693574	0.137624	0.34184	0.699471	0.395912	7.35181e-05	0.934266	0.348775	0.522694	0.27666	0.0894306	0.875236	0.48806	0.080091	0.897571	0.8081	0.267291	0.212963	0.235203	0.392956	0.198048	0.572953	0.0649563	0.669914	0.455519	0.609603	0.686714	8.50722e-07	0.887528	0.736241	0.000377863	5.77946e-07	0.907798	0.0184005	0.782455	0.765155	0.0137022	0.995211	0.00446074	0.836983	0.38777	0.0117832	0.302706	0.297402	0.911951	0.34603	0.329905
hsa-miR-665	0.00460141	0.591233	0.89167	0.651968	0.245808	0.964609	0.00099571	0.00038613	0.00319522	0.687616	0.051199	0.815898	0.993705	0.882571	0.90109	0.832771	0.587089	0.771998	0.222004	0.567957	0.211874	0.700321	0.853784	0.887304	0.571948	0.445085	0.00058938	0.71658	0.404014	0.057893	0.492105	0.95481	0.440176	0.0517614	0.0112957	0.128746	0.442306	0.110345	7.12212e-07	0.202215	0.0518391	0.92905	0.290969	1.4157e-06	0.63351	0.0982812	0.52656	0.153776	0.689017
hsa-miR-668-3p	0.194929	0.00770157	0.0254174	0.0192123	0.537201	0.0978974	0.732894	0.00894579	0.186757	0.0602443	0.0516608	0.222092	0.159414	0.735571	0.084275	0.0719862	0.299804	0.554121	0.0111693	0.000540983	0.458698	0.207208	0.0765097	0.113485	0.96797	0.0313428	0.0262948	0.846591	0.858332	0.0478829	0.0159248	0.161209	0.861045	0.367465	0.570011	0.224375	0.973824	0.431755	6.67978e-10	0.943	0.0234882	0.466959	0.0622747	0.512398	0.960086	0.0805437	0.391685	0.892681	0.554532
hsa-miR-671-5p	0.361233	0.817814	0.571475	0.868895	0.753063	0.32114	2.8389e-07	0.00894579	0.094441	0.192082	0.580972	0.34807	0.716691	0.508303	0.709902	0.536118	0.70624	0.0361236	0.479006	0.000483917	0.953539	0.769805	0.656896	0.25787	0.868375	0.831091	0.0107916	0.831075	0.686714	0.575286	0.584295	0.735569	0.00106685	0.921401	0.272691	0.989858	0.52402	0.770842	3.12926e-07	0.376667	0.0117766	0.666143	0.709495	0.0901378	0.168901	0.926499	0.731894	0.0242126	0.699189
hsa-miR-675-5p	0.231069	0.915938	0.89167	0.978939	0.926544	0.592552	0.575849	0.30879	0.836772	0.972735	0.613835	0.987293	0.950086	0.865584	0.772971	0.817315	0.705039	0.843454	0.856001	0.52494	0.940385	0.877612	0.938239	0.634394	0.754834	0.87393	3.95969e-06	0.38285	0.666882	0.413353	0.790797	0.876223	0.605436	0.0459233	0.655893	0.782733	0.993101	0.504674	1.59872e-06	0.807699	0.87473	0.878001	0.735516	0.982828	0.762668	0.726059	0.466431	0.952912	0.372493
hsa-miR-708-3p	0.00286453	0.408532	0.964598	0.388673	0.882497	0.0269371	0.0122312	0.000908932	0.878863	0.891492	0.0294837	0.837408	0.885885	0.795541	0.925564	0.779783	0.980953	0.722845	0.131815	0.0415606	0.767228	0.569322	0.828604	0.9408	0.209923	0.871009	0.572204	0.609603	0.925918	0.921399	0.920206	0.623623	0.509209	0.405874	0.419758	0.0475466	0.346125	0.110917	0.000132583	0.0599567	0.177894	0.756534	0.856887	0.363046	0.856371	0.380729	0.687922	0.317275	0.97562
hsa-miR-708-5p	0.0638813	0.234835	0.887351	0.628525	0.0614976	0.926327	1.57081e-06	0.147182	0.773765	0.803218	0.12322	0.991648	0.7284	0.0190701	0.686797	0.131803	0.902	0.0178902	0.222004	0.864202	0.929861	0.792496	0.406704	0.529211	0.972752	0.0018802	0.79788	0.552264	0.169258	0.786967	0.241397	0.956279	0.0134092	0.0548105	0.308223	0.623382	0.000314943	0.927642	0.0914053	0.564166	0.00210569	0.792621	0.364798	0.14099	0.446052	0.955501	0.150478	0.0653417	0.0522146
hsa-miR-7-1-3p	0.00434948	0.490151	0.989004	0.678808	0.746897	0.418385	0.0879583	0.0212826	0.367952	0.92366	0.751728	0.948337	0.993705	0.831767	0.97824	0.917063	0.844976	0.7155	0.315392	0.809706	0.824673	0.740729	0.963495	0.555908	0.857331	0.730326	0.873787	0.609603	0.88442	0.853639	0.693865	0.913543	0.736102	0.511936	0.905263	0.935358	0.810764	0.579022	0.00441988	0.000101112	0.660465	0.775881	0.83037	0.987618	0.899882	0.327842	0.0864341	0.697417	0.991399
hsa-miR-744-3p	1.96307e-07	0.00791332	0.295124	0.199831	0.0614762	0.00584964	0.000663013	0.00567627	5.48371e-07	0.340299	3.85814e-05	0.395452	0.000238546	0.0235202	0.163722	0.137496	0.353682	0.055215	0.657412	0.0547179	0.161887	0.207208	0.103609	0.0142036	0.510539	0.07318	0.0230749	0.169559	0.611027	0.127858	0.238173	0.187944	0.00259731	0.27167	0.0321745	4.28713e-05	0.241655	0.644522	3.33226e-11	1.92706e-08	0.0216255	0.172953	0.141907	0.000127524	0.540643	0.00241082	0.083705	0.203604	0.25329
hsa-miR-744-5p	0.00050708	0.000292162	0.16623	0.326292	0.0198474	0.872198	1.81957e-07	0.0212371	0.985747	0.668259	0.0111037	0.416321	0.246221	0.14141	0.317463	0.484973	0.498962	0.0217451	0.303562	0.00111151	0.00105747	0.132414	0.00689336	0.89325	0.96797	0.0686349	0.0582542	0.182307	0.300289	0.0569957	2.64687e-05	0.012626	0.0221077	2.54269e-05	6.15725e-05	0.548366	0.0102813	0.00161174	2.80213e-05	0.536719	0.972974	0.443055	0.346346	0.00495719	0.133106	0.232	0.209939	0.0152039	0.126463
hsa-miR-758-3p	0.733925	0.177797	0.572156	0.859328	0.753063	0.288305	0.260887	0.422064	0.573947	0.583208	0.287199	0.964166	0.949419	0.920613	0.574321	0.750886	0.749688	0.521889	0.573489	0.00641063	0.913597	0.596169	0.938232	0.543133	0.957854	0.688343	0.683814	0.263018	0.835131	0.00764935	0.667019	0.348435	0.51276	0.944881	0.139937	0.381581	0.0959516	0.435266	3.44575e-06	0.348144	0.65671	0.785506	0.965812	0.0525028	0.588041	0.27358	0.11503	0.589738	0.888426
hsa-miR-7-5p	0.542808	0.148554	0.090807	0.0117686	0.328	0.0227737	5.24264e-05	0.126483	0.142565	0.000208548	0.0352872	0.0362315	0.724611	0.167855	1.97113e-06	0.000920292	0.0170934	0.947438	0.00679659	0.000341797	0.587971	0.0301227	0.0347975	0.233566	0.984443	0.315466	0.386582	0.609603	0.191358	0.943487	0.000452605	0.0724174	1.10555e-05	0.865987	0.658223	0.841532	0.00977654	0.000108295	4.06644e-07	0.944779	0.00948674	0.139898	0.205253	0.666107	0.94237	0.026139	0.628965	0.120572	0.892788
hsa-miR-7-5p	0.922906	0.0406772	0.090807	0.0124067	0.000458165	0.000685827	2.17071e-08	0.789804	0.416518	0.16544	0.634177	0.0952766	0.00191769	0.879721	0.104396	0.617844	0.930655	0.000161514	0.0301865	5.29818e-27	0.0711754	0.0366391	0.0260358	0.132518	0.0974704	0.497415	0.0212878	0.0395639	0.116587	0.116773	0.221269	0.242849	0.137375	0.242871	0.429208	0.24387	0.00245515	0.0807067	0.00242986	0.567602	0.502193	0.560985	0.750408	0.00402142	0.990864	0.95603	3.89854e-06	0.55796	0.935372
hsa-miR-7-5p	0.863913	0.366163	0.572156	0.800893	0.99533	0.0497395	0.414775	0.990786	0.459394	0.52089	0.945329	0.330228	0.935664	0.0219116	0.00150479	0.661304	0.516568	0.659491	0.268038	0.901361	0.802726	0.722806	0.675952	0.98939	0.873371	0.90653	2.43305e-07	0.558764	0.100543	0.72349	0.0705806	0.329504	0.161006	0.000584372	0.910586	0.795496	0.30221	0.32467	2.08496e-08	0.102994	0.918316	0.655374	0.590202	0.16675	0.861646	0.541631	0.0359169	0.20277	0.863308
hsa-miR-760	0.0009421	0.606406	0.426056	0.0157706	0.135082	0.964609	0.0104181	0.957184	0.815471	0.675724	0.00295291	0.427628	0.330945	0.332051	0.600008	0.854769	0.597763	0.334855	0.982777	0.0329466	0.263709	0.583167	0.373195	0.049294	0.524056	0.870228	0.00415783	0.839117	0.414808	0.774303	0.915873	0.304178	0.0274696	0.0550855	0.463916	0.357465	0.0461439	0.424322	0.044328	4.07605e-07	0.759413	0.544356	0.347559	0.475696	0.887707	0.015243	0.00485352	0.0287173	0.876878
hsa-miR-765	0.263369	0.00597163	0.03404	0.0225823	0.680533	0.00883682	0.186384	0.0209171	0.303802	0.71846	0.00905013	0.23319	0.753174	0.826428	0.00812941	0.0504948	0.0481931	0.087172	0.00797968	0.157788	0.873378	0.310612	0.00899619	0.501404	0.406101	0.138237	0.0139964	0.648911	0.973104	0.35948	0.0467817	0.441232	0.805238	0.00389763	0.731275	0.216632	0.134877	0.677852	0.000998475	0.00282412	0.00788568	0.392507	0.0394565	0.968328	0.755817	0.00825696	0.562756	0.952912	0.809746
hsa-miR-766-3p	0.0543273	6.89294e-06	0.233279	0.731962	0.166439	0.332099	0.811227	0.0683077	0.0234144	0.645321	0.00166335	0.569862	0.883049	1.29402e-10	0.215298	0.656306	0.613839	0.0849118	0.500658	0.821303	0.146221	0.0366391	0.953876	0.73137	0.416492	0.923072	0.00881791	0.952495	0.882794	0.000665493	0.0013021	0.156391	2.33199e-09	0.00735407	0.476057	0.00310631	0.806968	1.84939e-05	0.0389375	0.925684	0.22329	0.0408905	0.869395	0.00279301	0.715067	6.08182e-06	0.0599658	0.000579447	0.0101834
hsa-miR-767-3p	0.011097	0.00201107	0.231365	0.837307	0.918189	0.000556096	0.0417877	6.30848e-05	0.0880247	0.673105	0.312078	0.338694	0.578131	0.0549663	0.276235	0.925837	0.688016	0.498902	0.56734	0.000178083	4.11703e-05	0.00840043	0.829083	0.0033825	0.11829	0.754354	0.876673	0.235493	0.402783	0.000684976	0.23135	0.0823546	0.550976	0.000305989	0.42293	0.363448	0.198244	0.792285	0.840626	0.347414	0.946563	0.222994	0.701027	9.72568e-11	0.025234	0.655953	2.99293e-05	0.0168003	0.146056
hsa-miR-767-5p	0.0895253	3.59063e-10	0.170041	0.628525	0.024222	0.252419	0.354557	0.94036	0.0227232	0.605928	0.705855	0.568375	0.27017	0.210715	0.572418	0.810135	0.447737	0.453923	0.179477	0.534719	0.00168452	0.00725147	0.60058	0.080892	0.96797	0.228941	0.780759	0.959084	0.425202	0.859623	0.989624	0.161209	0.158946	0.00138007	0.0643149	0.203016	0.212928	0.900958	0.275529	0.567513	0.915773	0.02904	0.453085	0.111727	0.861646	0.781374	0.000262164	0.00694621	0.515553
hsa-miR-769-3p	0.292105	0.574122	0.0134814	1.72836e-06	0.54428	0.517457	0.763131	0.471071	0.442099	0.000478281	0.770498	4.94924e-05	0.144898	0.621608	6.20284e-07	0.0101395	3.71775e-06	0.334855	0.0275235	0.558553	0.0257577	0.25625	1.21278e-06	0.0173975	0.510583	0.0313428	0.0001588	0.377131	0.371165	0.998788	0.00014135	0.0873751	0.00331355	0.0188201	0.818931	0.261679	0.137782	0.00885661	0.0231145	0.00153744	1.8724e-10	0.308253	0.0324793	0.239973	0.0922041	0.00213552	0.000323962	0.020454	0.877645
hsa-miR-769-5p	0.973124	0.575674	0.89167	0.978939	0.907207	0.936619	0.233097	0.964908	0.951624	0.73448	0.361546	0.72192	0.974916	0.939795	0.5532	0.505519	0.765179	0.857247	0.167238	0.657506	0.870167	0.686827	0.958696	0.947178	0.857331	0.533695	0.956673	0.336902	0.883632	0.403351	0.887528	0.603834	0.278898	0.384678	0.836076	0.138566	0.0571544	0.551747	2.18154e-05	0.423861	0.988677	0.560985	0.492301	0.408832	0.138112	0.954398	0.486705	0.966149	0.562461
hsa-miR-770-5p	0.0816306	0.86301	0.965853	0.929129	0.661817	0.907617	0.10225	0.339726	0.802637	0.888576	0.400277	0.848265	0.701771	0.805507	0.937706	0.781074	0.735821	0.252417	0.847364	0.776116	0.0465129	0.955619	0.952735	0.9408	0.598699	0.699003	0.0374926	0.492465	0.728415	4.43217e-05	0.372682	0.79244	8.19341e-13	3.11411e-08	0.339863	0.828267	0.722266	0.379652	0.00407009	0.948625	0.776576	0.79163	0.821845	0.353494	0.527494	0.655953	0.335586	0.253477	0.427007
hsa-miR-802	0.466442	0.159916	0.920291	0.75656	0.305851	0.615796	1.72949e-05	0.983638	0.525798	0.890092	0.766619	0.72489	0.281974	0.338274	0.50683	0.863937	0.498962	0.0538896	0.716788	0.000391626	0.155484	0.786235	0.241019	0.212079	0.014197	0.0149573	0.225071	0.471185	0.19022	0.000214927	0.156964	0.880474	0.000109562	1.23454e-06	0.837761	0.760102	0.0023241	0.212306	1.10139e-06	0.674935	0.9168	0.665912	0.709495	0.353726	0.178167	0.882375	0.53097	0.890975	0.0276526
hsa-miR-873-5p	0.00193143	0.817814	0.665344	0.887831	0.846645	0.626102	0.028205	0.145821	0.679523	0.619516	0.722069	0.731904	0.908511	0.178229	0.851403	0.286909	0.688016	0.0335773	0.0786957	0.462851	0.778267	0.736078	0.398557	0.787757	0.0657485	0.861284	0.0708443	0.819185	0.753196	0.515395	0.716363	0.739114	0.231593	0.442858	0.0540284	0.838155	0.395716	0.970783	1.11884e-06	0.00341569	0.00749497	0.785506	0.335797	0.495391	0.915911	0.162899	0.417857	0.973359	0.499087
hsa-miR-874-3p	0.964822	0.926336	0.434825	0.166325	0.163175	0.972282	0.291024	0.306731	0.999069	3.34983e-06	0.764562	0.259537	0.611073	0.852181	0.363995	0.0210969	0.235788	0.95806	0.240053	0.201576	0.66018	0.686827	0.0396999	0.0943899	0.0820115	0.699003	0.673696	0.679114	0.590599	0.0178057	0.222364	0.8839	0.840285	0.231758	0.271377	0.0673763	0.207354	0.102929	1.68676e-10	0.0152965	0.0242122	0.279241	0.546243	0.889796	0.960086	0.756345	0.495217	0.769101	0.684251
hsa-miR-875-3p	0.493735	0.143962	0.0462922	0.000302761	0.276992	0.747342	0.816146	0.609459	0.987595	3.26895e-07	0.133134	0.0887275	0.260173	0.865584	0.033606	0.0195992	0.0209079	0.898679	0.00554145	0.925627	0.816572	0.480434	0.0549824	0.0331908	0.229084	0.497415	0.112879	0.292626	0.870237	0.947452	0.869245	0.725249	0.000367245	0.24733	0.935855	0.630939	0.89948	0.765155	0.0217314	0.0185709	0.00978103	0.146079	0.171959	0.148522	0.940138	0.852665	0.97678	0.691056	0.92364
hsa-miR-875-5p	0.854149	0.00273572	0.204756	0.0319243	0.573611	0.940896	0.17181	0.697728	0.839969	4.77867e-05	0.756735	0.159897	0.637628	0.458256	0.617584	0.0403572	0.353299	0.846153	0.325639	0.00140808	0.967555	0.625927	0.0518403	0.0178479	0.630092	0.533695	0.612112	0.91548	0.837634	0.197404	0.168178	0.959488	0.149907	0.0396229	0.287678	0.590021	0.526194	0.232295	1.51276e-10	1.89256e-05	0.00239636	0.344923	0.511994	0.686131	0.646479	0.194428	0.164849	0.738414	0.779502
hsa-miR-876-3p	0.0609622	0.366594	0.930269	0.354095	0.926544	0.0327575	0.477748	0.00648747	0.000657149	0.860717	0.0871088	0.898751	0.872775	0.306544	0.980388	0.685838	0.882665	0.502668	0.554189	0.0148434	0.114574	0.950228	0.788081	0.633494	0.324325	0.00867691	0.00100602	0.578682	0.330121	0.0628138	0.608634	0.596826	0.0989167	0.145226	0.10712	0.210749	0.0865384	0.758132	6.03754e-06	0.0778142	0.101543	0.240389	0.599056	0.00841949	0.417375	0.0285365	0.120214	0.942602	0.837952
hsa-miR-876-5p	0.863913	0.0239303	0.0265027	5.37619e-06	0.235545	0.641217	0.149957	0.306498	0.397931	1.94468e-07	0.030605	0.0193817	0.0628938	0.548841	0.0113766	0.00370975	0.00507724	0.637524	8.47857e-05	0.951961	0.163636	0.196486	0.0339427	0.578586	0.0750504	0.401756	0.879482	0.453198	0.694378	0.432953	0.707788	0.493158	0.815824	0.229725	0.703871	0.727309	0.706276	0.978316	0.0810319	0.770666	0.00284841	0.0243136	0.0276292	0.23248	0.554785	0.219405	0.506919	0.33346	0.725591
hsa-miR-877-3p	0.0849203	0.0157256	0.982908	0.33237	0.926544	0.0011452	2.55999e-06	0.240216	0.283129	0.676967	0.326487	0.868572	0.995229	0.47243	0.764918	0.420804	0.257659	0.204742	0.655501	0.14441	0.194757	0.694203	0.707206	0.4125	0.525139	0.717329	0.835268	0.95649	0.894861	0.577821	0.53561	0.739114	2.78151e-05	0.363474	0.565298	0.850907	0.727656	0.60662	0.0709629	0.513468	0.936436	0.701344	0.701932	0.963148	0.855207	0.491004	0.362283	0.546317	0.461373
hsa-miR-877-5p	0.505988	0.134143	0.534721	0.825972	0.513023	0.295748	2.43811e-08	0.208847	0.728559	0.903063	0.273036	0.571734	0.7284	0.062006	0.107928	0.506526	0.889891	0.917655	0.129703	0.108217	0.951267	0.170576	0.63214	0.254541	0.812624	0.00731079	0.00557286	0.416963	0.986541	0.379468	0.345633	0.515747	0.0907359	0.41462	0.125545	0.925292	0.206099	0.720525	0.0274118	0.381362	0.760469	0.954726	0.877576	0.969114	0.684936	0.0293294	3.73414e-05	0.681754	0.880254
hsa-miR-885-3p	0.01218	0.522417	0.539282	0.772439	0.350342	0.0556563	2.96502e-08	0.021247	0.00173755	0.850173	0.889776	0.783652	0.647272	0.688525	0.887206	0.184612	0.893118	0.945536	0.774784	0.544688	0.608744	0.592618	0.815644	0.281034	0.231692	0.872551	0.703293	0.463037	0.693203	0.091052	0.639927	0.79244	0.00165047	0.824323	0.522815	0.0429782	0.906258	0.909194	7.95228e-11	0.766239	0.145413	0.785506	0.427883	0.536639	0.237596	0.252625	0.43444	0.880858	0.0629695
hsa-miR-885-5p	0.913483	0.379373	0.0666811	0.0581785	0.193284	0.69075	0.000800558	0.189663	0.694915	5.76704e-05	0.794711	0.0604342	0.390847	0.278383	0.309206	0.0195992	0.299804	0.476921	0.0111173	0.420152	0.951267	0.451439	0.0486772	0.0142036	0.382133	0.488152	0.884554	0.932997	0.736076	0.058064	0.629176	0.709334	0.315829	0.683268	0.345229	0.44193	0.33601	0.0208342	2.5545e-06	0.0424431	0.00183212	0.344528	0.284896	0.698663	0.793611	0.323792	0.848372	0.960824	0.611792
hsa-miR-888-3p	0.0129977	0.177924	0.930269	0.969248	0.058915	0.00184503	0.0904708	0.000175296	0.920181	0.86873	0.0846131	0.739662	0.908511	0.981999	0.889821	0.790666	0.899793	0.186014	0.000907095	2.9536e-05	0.793393	0.870774	0.577068	0.988428	0.0315034	0.0231352	0.976554	0.312067	0.837634	0.0207845	0.0393477	0.95481	0.0366043	0.0554327	0.00334856	0.115158	0.255222	0.0110605	2.24454e-22	0.517561	0.764237	0.954004	0.546243	0.532796	0.327653	0.957968	0.504631	0.25314	0.00834587
hsa-miR-889-3p	0.833264	0.000758907	0.831847	0.189681	0.241503	0.541439	0.835158	0.884975	0.523815	0.670589	0.000738616	0.605609	0.212723	0.00166252	0.390652	0.939929	0.483581	0.6461	0.478769	0.611602	0.134868	0.524816	0.677239	0.416206	0.452762	0.746508	0.0118998	0.00380686	0.313832	0.222301	0.372682	0.368442	0.396923	0.00551039	0.862737	0.00202617	0.00107767	0.405331	0.371525	0.0542792	0.60371	0.54713	0.877816	0.00132223	0.393693	0.144338	0.0335917	0.00189655	0.998963
hsa-miR-890	0.87308	0.00148712	0.588219	0.0212943	0.540669	0.331265	0.811973	0.132712	0.776288	0.00689581	0.780833	0.680967	0.715409	0.285268	0.600008	0.0784175	0.767737	0.852026	0.464912	0.603767	0.83726	0.957501	0.0835438	0.000439259	0.000806801	0.551192	0.874755	0.399788	0.538716	0.0392668	0.327773	0.940548	0.589794	0.244503	0.00970681	0.152143	0.128166	0.228506	0.0174991	0.0840179	0.0474206	0.554313	0.859243	0.748023	0.619466	0.321216	0.877794	0.981609	0.808001
hsa-miR-891b	0.000622131	0.0110085	0.00413899	4.98043e-06	0.826078	0.0011839	0.642928	0.213961	0.659891	2.1232e-09	0.391913	0.0070726	0.615239	0.327165	0.0038382	0.0147728	0.00174256	0.570374	5.21522e-05	1.07355e-05	0.376318	0.353911	0.0578147	0.316854	0.674889	0.416066	0.915136	0.0805633	0.38836	0.82824	0.92158	0.708427	0.0119176	0.0146475	0.814775	0.361598	0.455223	0.0222931	8.42077e-14	0.839258	0.00402369	0.004142	0.109148	0.515785	0.829954	0.1559	0.0062711	0.589738	0.980666
hsa-miR-892a	0.637943	0.000116029	0.969531	0.212506	0.65629	0.047414	1.87697e-09	0.00429525	0.764688	0.590346	6.33718e-05	0.407576	0.227332	6.41217e-05	0.0105851	0.82304	0.595303	0.256129	0.0913295	1.10024e-08	0.132838	0.207208	0.993297	0.732757	8.50035e-06	0.530913	0.309571	0.0126643	0.606702	2.44822e-05	0.0361398	0.735569	0.813231	2.7895e-11	4.07518e-13	0.228608	0.121168	0.00882832	3.71281e-05	0.342003	0.98699	0.78394	0.427883	0.000321621	0.00332739	0.414277	0.320724	0.764941	0.198731
hsa-miR-892b	0.000253874	0.73252	0.00432332	0.00627759	0.00958917	0.000456257	0.98595	1.30404e-05	0.66096	2.00502e-13	0.276248	3.89294e-10	0.637628	0.278698	1.0881e-06	6.50287e-12	1.99616e-09	0.844868	0.0368055	0.908061	0.0823041	0.137899	0.00177212	5.2326e-08	0.953627	0.27602	0.259619	0.609603	0.313832	0.178054	0.31603	0.00239905	1.18662e-05	0.000305989	0.941453	0.77303	0.834062	0.00249366	1.48819e-21	7.83403e-05	7.14915e-09	9.21506e-06	6.46974e-11	0.492677	0.237596	0.0108278	9.79068e-07	0.942602	0.12802
hsa-miR-921	4.3579e-05	0.708542	0.5728	0.19829	0.846645	0.334694	0.00904383	0.189663	0.787045	0.660557	0.245235	0.622954	0.715409	0.714953	0.686797	0.514221	0.600012	0.374428	0.546333	0.000248174	0.349087	0.85517	0.11085	0.537217	0.844084	0.800615	2.7877e-10	0.340705	0.879069	0.492446	0.442669	0.956279	0.819214	0.648793	0.334326	0.0734566	0.297482	0.95378	0.71498	0.00424943	0.249383	0.624878	0.43142	0.883628	0.446052	0.227552	0.563619	0.981609	0.730876
hsa-miR-922	0.00831261	0.583186	0.909567	0.048291	0.492615	0.00166591	0.0542086	0.901472	0.679523	0.134799	0.804069	0.94587	0.390847	0.000748575	0.417154	0.043367	0.688016	0.856445	0.0082701	0.00603582	0.442087	0.74662	0.668109	0.505847	0.930769	2.273e-09	0.895667	0.509355	0.879069	0.993094	0.458324	0.546599	0.000696938	0.0484568	0.973263	0.71016	0.280443	0.519733	0.00753296	0.750349	0.0178706	0.1438	0.0633422	0.973919	0.061556	0.0533301	0.0781705	0.165507	0.528318
hsa-miR-924	0.00671607	0.000304165	0.438322	0.878779	0.661817	0.000175125	1.13802e-07	2.70418e-13	0.161767	0.741121	0.00990978	0.739662	0.345212	0.00559948	0.169819	0.52561	0.862947	0.262946	0.150721	0.00479351	0.0699848	0.0781733	0.836577	2.80663e-05	0.890939	0.740068	1.72818e-05	0.659047	0.894861	0.0449566	0.00105069	0.594609	0.0133718	0.424521	0.000228741	0.44193	0.489232	0.232889	0.00233065	0.0502035	0.955436	0.813592	0.659306	0.656587	0.874975	0.089406	2.99293e-05	0.118587	0.0101834
hsa-miR-92a-1-5p	0.771784	0.955321	0.561263	0.362505	0.0168265	0.14104	0.960844	0.591679	0.980604	0.996135	0.255491	0.868572	0.47714	0.613761	0.932454	0.424266	0.943113	0.72669	0.716788	0.882101	0.776651	0.7916	0.485743	0.925334	0.856273	0.530913	0.685674	0.620733	0.35481	4.8779e-06	0.918435	0.196064	0.00209253	0.553904	0.388191	0.216167	0.0188101	0.551747	0.267402	0.807773	0.441156	0.500422	0.773566	0.121464	0.758683	0.580288	0.924534	0.184392	0.771518
hsa-miR-92a-3p	0.194108	0.614856	0.00015442	2.27211e-05	0.0627759	0.226443	0.05845	0.697822	0.399034	1.80912e-21	0.24318	7.09529e-09	0.654116	3.1912e-06	7.14438e-10	1.02882e-08	0.00028167	0.389431	0.000798339	0.603767	0.136257	0.217805	1.82784e-08	7.32505e-07	0.00331454	0.00150921	0.14478	0.96043	0.637088	0.413353	0.892327	9.8001e-05	0.712293	0.00039284	0.840949	0.500873	0.780672	0.719694	0.0353901	7.44714e-08	1.58307e-18	1.26331e-11	1.85638e-06	0.0647428	0.185446	1.91974e-05	0.133304	0.758938	0.939942
hsa-miR-92a-3p	0.270871	0.988342	0.930269	0.246541	0.907431	0.866711	0.0319677	0.517266	0.706676	0.972735	0.811481	0.72489	0.970181	0.000129654	0.594296	0.34279	0.849176	0.852026	0.579891	0.0072402	0.940385	0.902104	0.255853	0.381217	0.660136	0.770179	0.815011	0.851414	0.378736	0.937608	0.756651	0.65687	0.0324703	0.0527593	0.819383	0.888119	0.805885	0.720525	0.0225551	0.00375544	0.203176	0.939046	0.691245	0.0705564	0.526916	0.730463	0.00454139	0.518789	0.959011
hsa-miR-92b-3p	0.781573	0.138556	4.86857e-05	0.00138552	0.0457947	1.07497e-08	1.58401e-08	0.000622419	0.457017	0.0484691	0.904831	2.5414e-05	1.16107e-16	0.000352582	0.0170172	0.000482138	2.56794e-06	8.39926e-06	0.00101987	0.0453574	4.94423e-08	0.0323535	0.00177212	0.734531	0.00104659	0.000289418	1.05509e-09	0.00251951	0.34085	0.0748576	1.09834e-18	0.0322607	4.60959e-22	0.00404282	1.72315e-05	8.14744e-09	0.0758791	0.820131	0.916013	0.127037	0.000298291	1.29688e-05	0.00199974	0.00020439	0.258384	5.28869e-05	0.839168	0.990925	0.216051
hsa-miR-92b-5p	0.263369	0.766913	0.846806	0.0950899	0.0303253	0.876614	0.287365	0.0156936	0.773765	0.891492	0.00616269	0.568375	0.845816	0.000105823	0.00482416	0.708577	0.128215	0.546273	0.00506793	0.0703494	0.000526295	0.430303	0.963406	0.117723	0.218303	0.662345	0.881153	0.96043	0.236168	0.173544	0.168178	0.940227	0.429704	0.158352	0.000577254	0.0572056	0.0533921	0.55948	2.36952e-06	3.2159e-06	0.00599445	0.744304	0.605217	0.0468332	0.200389	0.930985	0.0660678	0.562609	0.823298
hsa-miR-933	0.00048621	0.707877	0.466114	0.123939	0.599767	0.565667	0.00103997	0.578911	0.826038	0.687616	0.704399	0.570206	0.0957874	0.98461	0.0330893	0.704334	0.767737	0.154471	0.205901	3.11829e-05	0.440165	0.917635	0.949518	1.69617e-07	0.000161638	0.413377	1.34809e-05	0.510182	0.853789	0.0429917	0.974945	0.892922	0.224705	0.597631	0.166064	0.26287	0.30221	0.257729	0.797118	0.400398	0.183366	0.897665	0.90149	0.0192421	0.893039	6.81923e-06	1.27721e-05	0.647438	0.203175
hsa-miR-93-3p	0.898747	0.577471	0.644138	0.425008	0.368059	0.0996105	0.0199311	0.561072	0.574444	0.000196542	0.705855	0.488294	0.733828	0.888319	0.691972	0.121141	0.689689	0.82585	0.273003	0.0411005	0.632587	0.719648	0.127943	0.0107849	0.231402	0.891361	0.315832	0.941993	0.785613	0.00651665	0.174731	0.95481	0.755414	0.0881016	0.0760883	0.602704	0.291246	0.119031	5.25147e-08	6.13845e-07	0.00284841	0.56717	0.807523	0.393183	0.725865	0.43781	0.263702	0.396211	0.23672
hsa-miR-934	0.64973	0.986862	0.223587	0.45904	0.463424	0.000464006	2.11236e-08	0.253647	0.593083	0.869721	0.711074	0.50932	0.233277	0.0930933	0.387696	0.596895	0.537309	0.00456896	0.639259	0.611941	0.163636	0.938809	0.171387	3.00563e-06	0.356013	0.00952423	0.0139964	0.385992	0.710985	0.28116	0.22355	0.807468	0.538469	0.232023	0.0958074	0.75432	0.834062	0.0740414	0.403973	0.156181	0.735508	0.518329	0.853723	0.609651	0.598204	0.0449727	0.0521045	0.222245	0.939942
hsa-miR-935	0.536162	0.00247798	0.463438	0.18395	0.221131	0.905306	0.21158	0.0450826	0.672009	0.0714469	0.793614	0.277161	0.98954	9.37561e-06	0.00241378	0.1403	0.447737	0.558766	0.408407	0.623707	0.967555	0.380241	0.0925309	0.0360634	0.316085	0.755482	0.768889	0.776176	0.934381	0.31737	0.257008	0.424087	0.27958	0.299358	0.0847499	6.53063e-07	0.928381	0.27176	0.067135	0.0356274	0.13052	0.386541	0.38777	0.772312	0.532973	0.635038	0.796509	0.705941	0.888426
hsa-miR-93-5p	0.0685654	0.364988	0.627703	0.0223519	0.893482	1.77621e-06	0.0900239	0.000147866	0.283129	0.589891	0.608003	0.6558	0.984744	0.0397078	0.842925	0.573578	0.97394	0.0289284	0.0194251	0.00178774	0.00465218	0.847064	0.170719	0.200284	0.529758	0.56226	0.0991195	0.406925	0.477552	0.524843	0.241971	0.957299	0.0200998	0.430218	0.0285486	0.23477	0.121011	0.193984	0.842783	0.296601	0.920488	0.620254	0.234415	0.393183	0.327653	0.000158437	0.0315405	0.328206	0.57795
hsa-miR-936	0.0532977	0.134143	0.063073	0.0108498	0.431827	0.780949	0.288774	0.745291	0.892037	0.0128343	0.634177	0.085952	0.355475	0.612906	0.01064	0.116669	0.284932	0.97842	0.153006	0.537504	0.405454	0.697792	0.0313913	0.627939	0.402936	0.147667	0.533512	0.0401406	0.434349	0.690999	0.648578	0.60137	0.321355	5.40404e-05	0.913258	0.850907	0.243989	0.644522	0.0047683	0.17393	0.142738	0.119617	0.369347	0.84145	0.405478	0.691771	0.820572	0.628987	0.196853
hsa-miR-938	0.44843	0.852457	0.787031	0.0058305	0.661817	0.636706	0.00201141	1.33914e-09	0.531258	0.00489004	0.348055	0.482441	0.846034	0.517114	0.987052	0.000205276	0.888056	0.0423892	0.00213972	8.78039e-06	5.62591e-05	0.110187	0.0745588	0.80463	0.0145266	0.0122018	0.0135886	0.529608	0.900731	0.906643	0.328424	0.847301	6.3693e-05	0.0459233	0.440599	0.0920585	0.139751	0.820131	0.00281099	0.000603871	1.59243e-05	0.0286416	0.00045874	0.51152	0.017619	2.86907e-05	0.335586	0.327743	0.499087
hsa-miR-939-5p	0.194006	3.01369e-05	0.0224958	0.000156223	0.913679	0.000115862	4.33457e-13	5.97122e-11	0.00219282	0.287558	0.0456354	0.031394	0.00216072	2.8698e-13	0.0674087	0.699979	3.19908e-06	0.000971132	2.49208e-05	0.0266565	0.000779715	0.00177677	0.0339427	0.988428	0.0612563	0.00215162	0.00303769	0.00387814	0.114042	0.058064	0.000928641	0.455503	7.96605e-07	0.226136	2.17198e-07	1.55703e-05	0.0162319	0.602403	0.0104487	0.68187	0.209201	0.138398	0.0956137	0.01411	0.0911946	6.37824e-05	5.13438e-05	1.76009e-10	6.34686e-07
hsa-miR-9-3p	0.946345	0.00367577	9.38604e-05	0.000378859	0.137793	0.0133822	1.51744e-05	5.90919e-10	0.189125	0.0746669	0.00428011	0.000822533	1.14016e-07	5.40151e-10	0.000265534	0.0504948	0.633913	0.0849118	4.51759e-09	3.17188e-07	0.0266812	0.00180658	0.00414274	0.468343	0.00911789	0.0933015	1.86774e-09	2.12426e-05	0.925918	0.000227285	1.13702e-08	0.348435	0.787641	5.04139e-10	0.000206368	3.84488e-09	0.0456229	0.00804082	1.26128e-10	0.233356	0.00102972	0.579701	0.141747	0.0113276	0.21293	0.000884724	0.355184	0.960824	0.529938
hsa-miR-9-3p	0.115926	0.0215644	0.997556	0.796001	0.738574	0.434265	2.0674e-06	0.174017	0.142565	0.924958	0.0181465	0.954857	0.974916	0.00211285	0.764918	0.349255	0.517112	0.159603	0.964951	0.199958	0.224522	0.859459	0.734627	0.222766	0.522157	0.320181	0.375817	0.0441791	0.322724	0.362882	0.651457	0.543679	0.000142122	0.136381	0.0183753	0.0605388	0.0340552	0.830353	4.68193e-12	0.00787319	0.858476	0.954004	0.821504	0.00288619	0.63351	0.621395	0.0916506	0.000111458	0.488405
hsa-miR-9-3p	0.19463	0.715545	0.943879	0.466369	0.466048	0.926327	0.000179376	0.118238	0.752715	0.884373	0.941392	0.837408	0.935972	0.202236	0.847296	0.744291	0.674802	0.227499	0.595797	0.00011946	0.745461	0.902104	0.889554	0.0112086	0.825294	0.441475	0.571464	0.975157	0.753196	0.752722	0.446215	0.970244	0.0150517	0.357852	0.836727	0.166789	0.307083	0.00128448	5.29445e-10	0.00117851	0.49573	0.826462	0.780075	0.149729	0.198694	0.520328	0.214204	0.30513	0.808001
hsa-miR-940	0.518558	0.00013234	0.298351	0.361852	0.947764	0.669612	7.52679e-24	0.0123536	0.000384928	0.815337	0.0106206	0.311136	0.869236	0.179807	0.0877719	0.762358	0.0181722	0.050943	0.00431426	0.00270195	0.00611484	0.163435	0.0717327	0.171225	0.754834	3.56842e-13	9.78327e-12	0.793135	0.99685	0.0254792	0.0120755	0.703567	3.76477e-05	0.533383	0.304553	0.215114	0.330733	0.330405	0.22758	0.268957	0.177894	0.684984	0.446961	0.330186	0.518047	0.575547	0.000153406	0.20277	0.963471
hsa-miR-941	0.00156812	0.241628	0.0798361	0.675936	0.215105	0.0171529	1.51908e-10	1.17857e-10	0.836772	0.865233	0.085417	0.178801	0.0363919	0.637251	0.0230834	0.53934	0.958683	0.00818385	0.0527613	0.0273593	0.161887	0.219601	0.816428	2.80663e-05	0.0242888	0.295333	5.1357e-06	0.639401	0.590599	0.00688989	0.00867884	0.931548	0.820323	0.313528	0.0456203	0.110565	0.205958	0.199011	0.716808	0.0282832	0.0115046	0.964383	0.807523	0.536639	0.601808	0.195369	0.00152192	0.709349	0.668057
hsa-miR-941	0.296102	0.885746	0.679892	0.11702	0.641569	0.0912344	0.000521544	0.000326016	0.985747	0.521509	0.949043	0.71483	0.564871	0.974881	0.718821	0.0247924	0.331986	0.134825	0.262989	0.226098	0.368185	0.056261	0.294953	0.497839	0.0403587	0.445085	0.591508	0.636685	0.882794	0.248776	0.811311	0.667335	0.0456139	0.590351	0.12705	0.601058	0.759014	0.722992	0.0168403	0.710192	0.0203602	0.273698	0.245906	0.772697	0.0645376	0.0377262	0.259749	0.699556	0.880254
hsa-miR-941	0.725106	0.148554	0.285954	0.799537	0.042238	0.636706	0.0488808	0.901472	0.892037	0.743723	0.000227286	0.453945	0.908511	0.0918094	0.763926	0.227147	0.688016	0.917655	0.349996	0.603527	0.608744	0.693499	0.338542	0.0205947	5.30167e-06	0.471427	0.683814	0.807523	0.322724	2.57597e-05	0.764365	0.743683	0.504992	0.000308501	0.819383	0.75854	0.835326	0.00177277	3.31352e-06	0.557166	0.000171578	0.954726	0.783337	0.0072423	0.901423	0.941504	0.430964	0.000111458	0.922795
hsa-miR-941	0.737992	0.122768	0.000593903	0.024702	0.0102104	0.202997	5.22408e-06	0.00842424	0.999069	0.00689581	0.0511221	0.00117944	0.00293186	0.0237534	3.76542e-05	0.0277735	0.72814	0.0148095	0.00292534	0.226905	0.328759	0.466239	0.0228449	0.992422	0.01428	0.652669	0.0720942	0.00289132	0.530441	0.00996055	0.171465	0.278887	0.87474	0.000191714	0.0922611	0.447557	0.214324	0.206024	0.18656	0.332124	3.82325e-06	0.571142	0.281031	0.12078	0.387201	0.414247	0.264222	0.0939526	0.980666
hsa-miR-942-5p	0.494673	0.986862	0.636031	0.147567	0.241503	0.105145	0.00102761	0.0353423	0.796628	0.150189	0.64751	0.448088	0.7284	7.09704e-09	0.143806	0.286909	0.495546	0.616476	0.628346	0.0664602	0.744799	0.840121	0.157884	0.373981	0.982602	0.320404	0.813509	0.609603	0.879069	0.471726	0.920718	0.8839	0.718245	0.27167	0.0428471	0.00016304	0.568851	0.655676	0.0207259	0.235464	0.211621	0.339976	0.728473	0.512398	0.164108	0.770019	0.59347	0.710737	0.892788
hsa-miR-943	0.0972434	0.974399	0.80942	0.529028	0.6326	0.799745	0.0330628	0.983638	0.817579	0.884373	0.794711	0.806223	0.941524	0.974674	0.789222	0.604448	0.827623	0.555732	0.546333	0.513515	0.959287	0.955619	0.514478	0.955389	0.866987	0.507261	1.10672e-31	0.879259	0.697393	0.72093	0.555549	0.983925	0.88968	0.00255326	0.941453	0.183991	0.760692	0.777673	0.0061211	0.774861	0.34233	0.666623	0.546359	0.418225	0.416261	0.193468	0.0521045	0.723566	0.0147697
hsa-miR-95-3p	0.00246773	0.0470554	0.856996	0.0398112	0.737163	0.268447	0.0832881	0.98181	0.139107	0.757879	0.000686896	0.865835	0.346074	0.0467092	0.285458	0.138345	0.957761	0.964765	0.861605	0.00640297	0.0331617	0.68129	0.0435608	0.0824772	0.00413443	0.190372	0.956673	0.38285	0.975465	0.0271631	0.892327	0.873302	1.45804e-06	7.33231e-06	0.896946	0.329448	0.957986	0.0503234	0.0010547	0.440933	0.0148982	0.439709	0.317235	0.00490404	0.918012	0.0241636	0.00675425	0.192463	0.684321
hsa-miR-9-5p	0.380531	0.00456099	0.00225322	0.447688	0.387974	0.444558	0.925458	0.232871	0.893647	0.484768	0.0036435	0.178801	0.0269233	0.879721	0.000992404	0.661304	0.625246	0.932994	0.478769	0.227984	0.398016	0.0113482	0.0667351	0.00166053	0.654406	0.614137	0.624277	0.351326	0.00443649	0.137416	0.000954916	0.17226	0.000135163	0.225531	0.895102	1.24362e-09	0.00384613	0.321372	1.99469e-19	0.925684	0.32614	0.217849	0.52742	0.111086	0.729903	0.0149717	0.458455	0.515028	0.538275
hsa-miR-9-5p	0.254255	0.00831593	0.920291	0.360377	0.803756	0.620419	0.000102991	0.467204	0.55951	0.761865	0.492732	0.403184	0.866412	0.00837466	0.739186	0.224451	0.507858	0.204742	0.383535	0.975082	0.103242	0.74662	0.361548	0.0821804	0.963149	0.693323	0.00239708	0.0292102	0.429261	0.941085	0.887528	0.956279	8.46892e-06	3.70689e-06	0.0395677	0.668932	0.494432	0.793845	0.0261549	0.746523	0.0197234	0.437272	0.918478	0.558646	0.924483	0.207945	0.000109698	0.439624	0.998963
hsa-miR-96-3p	0.651088	0.581753	0.595158	0.0854415	0.926544	0.877401	1.10136e-08	0.45696	0.987595	0.590346	0.255491	0.605609	0.974916	0.158962	0.590931	0.620582	0.429879	0.29427	0.441776	0.0571234	0.706328	0.873909	0.309873	0.0075233	0.522157	0.533915	4.75094e-06	0.207722	0.879069	0.0686537	0.656475	0.998873	0.975558	0.218883	0.201586	0.625998	0.190027	0.215801	0.000975463	0.453519	0.464556	0.958787	0.766336	0.533514	0.19298	0.125981	0.143816	0.969472	0.935372
hsa-miR-96-5p	4.11248e-06	0.0400771	0.0132379	6.75672e-05	0.262745	3.60262e-10	1.46638e-13	1.90781e-23	0.000374007	0.10443	1.79959e-06	0.00756254	0.00293556	1.10101e-08	0.00012197	0.33742	0.00395359	0.000828409	0.000798339	7.44704e-09	4.21827e-07	0.00490647	0.000167792	3.76915e-11	0.000524048	2.93627e-09	6.10759e-15	0.000170885	0.00545474	2.57597e-05	0.000358793	0.0832913	0.0824298	0.00735407	7.24377e-20	1.33927e-05	8.48985e-05	0.04648	0.00800005	8.61737e-09	0.0365689	0.035368	0.00143954	7.43977e-05	9.21626e-07	1.4102e-12	2.65413e-06	1.00381e-07	2.86664e-17
hsa-miR-98-5p	0.630985	0.0772516	0.649579	0.0189791	0.141888	0.0011452	0.195672	0.671663	0.616981	0.963068	0.904831	0.848265	0.181555	0.0230239	0.658225	0.661304	0.974264	0.0217451	0.518637	0.623413	0.238134	0.658131	0.816428	0.0790317	0.510583	0.315531	0.212401	0.00694168	0.655669	0.819524	0.218984	0.469478	0.00201625	0.39869	0.1105	0.690442	0.0450613	0.900958	0.768114	0.75937	0.545285	0.940843	0.918478	0.0320596	0.00644291	0.0449727	0.000323962	0.610089	0.780042
hsa-miR-99a-3p	0.240802	0.321464	0.817601	0.739183	0.437808	0.615796	0.246279	0.363064	0.236073	0.414209	0.741306	0.80856	0.359667	0.53871	0.817407	0.536836	0.908596	0.97842	0.955485	0.165109	0.981367	0.207208	0.814148	0.806175	0.315721	0.0469322	2.88401e-08	0.443033	0.413365	2.27697e-08	0.220776	0.871366	0.355511	5.55752e-05	0.326767	0.94225	0.67667	0.763998	0.0293779	0.632727	0.82302	0.634019	0.318326	0.16415	0.899882	0.0311095	0.544094	1.59033e-10	0.102225
hsa-miR-99a-5p	0.323907	0.818819	0.0119887	9.04928e-06	0.84215	0.470647	0.0863916	0.53461	0.851821	0.00764509	0.860102	0.00851158	0.931016	3.2058e-06	0.505553	1.7292e-08	0.00862415	2.41967e-05	0.364205	0.00431612	0.260396	0.566627	1.15891e-05	0.00320902	0.825294	0.000157074	0.00819803	0.133468	0.945248	0.809298	0.920718	0.67542	1.64698e-05	0.135959	0.189552	0.0486267	4.18009e-05	0.863809	1.31891e-15	0.268237	1.79255e-08	0.0207217	0.000737852	0.952574	0.03655	0.00062084	0.0212485	0.960824	0.0801924
hsa-miR-99b-3p	0.870847	0.020034	0.00602357	0.0411715	0.587107	0.528963	0.608984	0.110807	0.449376	0.043307	0.154448	0.0269573	0.636563	0.464118	0.00174735	0.0431684	0.00920493	0.114212	0.000122659	0.370285	0.00903224	0.350155	0.0286252	0.436529	0.000334391	0.00913211	0.0442043	0.887372	0.611027	0.112129	0.00288584	0.454508	0.0576435	0.367964	0.0604718	0.365864	0.241655	0.881464	0.00131399	0.000698762	1.5561e-05	0.114594	0.0309117	0.784844	0.670218	0.82657	0.395346	0.643014	0.802547
[truncated: 75 more columns]

## Sheet: Supplementary_table_3
Supplementary table 3: Results of enrichment analysis of predicted interactions in experimental results of RPPA HTS. P-values are marked in green when statistically significant <0.05. Enrichment is divided into TargetScan conserved (TS Cons), TargetScan non-conserved (TS NC), and microCosm Target (MCT)
		DOWN			UP
Target gene name	Protein Abbreviation	TS Cons	TS NC	MCT	TS Cons	TS NC	MCT
AKT1	AKT/PRKBA	0.00038	0.00469	1	1	0.27977	1
APC	APC	0.00407	0.0088	0.43364	0.23589	0.4651	1
SENP2	Axam2	0.1336	1	0.29467	1	0.54174	1
CTNNB1	Beta-CATENIN	1	0.01317	0.70306	1	0.12887	0.4604
BRAF	B-raf	1	0.668	1	1	1	1
CCND1	CCND1	3e-05	0.00018	1	1	0.00587	1
CCND3	CCND3	0.00222	0.00033	0.16926	1	0.04538	0.38898
CDK2	CDK2	0.00012	0.03184	0.00357	1	1	1
CDK4	CDK4	0.34713	0.46093	0.54827	1	1	1
FOS	c-Fos	1	0.44626	1	1	0.518	0.68714
CSNK1A1	CKI alpha	0.01307	0.01766	1	1	0.74723	1
CSNK1E	CKI epsilon	NA	1	0.14176	NA	1	0.61474
CSNK2A1	CKII alpha1	1	0.35627	0.25678	1	0.56989	1
CSNK2B	CKII beta	1	0.07949	0.56457	1	0.60044	1
CRK	CrkII	0.04547	0.52582	0.52448	0.00639	0.30041	1
DIAPH1	DIAPH1	0.52241	0.73189	0.27468	1	0.43753	0.6153
DVL3	Dishevelld 3	0.51646	0.20535	0.37301	0.18402	1	0.35375
DUSP6	DUSP6	0.03122	0.10127	0.41044	1	1	1
CDH1	E-Cadherin	1	0.32009	1	0.09431	0.26955	0.37542
EGFR	EGFR	0	0	0.55472	1	1	1
MAPK3	ERK1	0.2122	0.01547	0.71107	1	0.71281	0.56946
MAPK1	ERK2	0.43367	1	1	1	0.23273	1
PTK2	FAK1	0.01994	0.23345	0.5008	1	1	0.6154
GRB2	GRB2	0	0.00032	0.12439	1	0.71694	1
GSK3B	GSK3B	0.0026	0.00117	0.13318	1	1	1
MET	HGFR	0	0	0.23161	1	0.1973	0.39941
HRAS	HRAS	1	1	0.34367	1	0.411	0.53085
CTNNBIP1	ICAT	1	1	1	1	1	0.35169
ILK	ILK	0.0776	0.54798	0.85553	1	1	1
MAPK8	JNK1	7e-05	0.4474	1	0.04013	1	0.5247
JUN	c-Jun	1	0.38148	0.06216	1	0.14385	1
LRP5	LRP5	1	0.6414	0.72963	1	1	0.23569
LRP6	LRP6	0.65608	0.08772	0.78221	0.1111	0.11043	0.81406
MAP2K1	MEK1	0.00116	0.16639	0.52109	1	0.71116	1
PPP1CA	PP-1A	1	0.10137	1	1	1	1
MTOR	mTOR	0.00322	0.00168	1	1	0.41554	1
ROCK1	p160ROCK	2e-05	0.59276	0.06933	1	0.25989	0.18246
ROCK2	p164 ROCK-2	0.00303	0	0.15256	1	0.41212	1
CDKN1B	p27/Kip1	0	0.00591	0.37032	0.20183	0.03254	0.34957
MAPK14	p38	0.01922	4e-05	1	0.0258	0.02588	1
TP53	p53	0.05301	0.38187	1	0.28846	1	1
PAK1	PAK1	1	0.33324	0.37357	1	0.22465	1
PAK2	PAK2	1	1	1	0.411	0.46345	1
PXN	Paxillin	0.10462	0.02682	0.39729	1	0.40431	1
PDPK1	PDK1	0.315	1	0.12347	1	0.42634	1
PIK3CA	PI3K alpha	0.00331	0.13475	0.01711	0.18467	0.49086	1
PIK3CB	PI3K beta	0.00499	0.16261	0.25341	0.37678	0.46462	0.59744
PRKCA	PKC alpha	0.30853	0.08451	1	1	0.24933	1
PLCG1	PLCG1	0	0.01059	0.01041	1	0.17288	1
RB1	pRB	0.06394	0.05325	0.48402	1	0.06005	0.22164
AKT2	PRKBB	0.13106	0.88361	0.06024	1	1	1
PSEN1	PS-1	0.07165	0.1778	0.30466	0.43652	0.32521	1
PTEN	PTEN	0	0.01863	1	0.24528	0.4574	1
RAC	p21-Rac1	1	1	1	1	1	1
RAP1A	Rap1 alpha	0.00146	0.01424	0.63911	0.36816	1	1
RHOA	RhoA	0.22333	1	0.36736	1	0.13228	1
SHC1	SHC1	0.01293	0.30707	1	1	0.13724	0.36408
PTPN11	SHP-2	0.00145	0.41598	1	1	1	1
SOS1	SOS	0.07257	0.70054	1	0.19743	0.71583	0.65817
SRC	SRC	0.03495	0.82943	1	1	0.54752	1
STAT3	STAT3	0.10519	0.00611	0.01193	0.32325	0.50729	1

## Sheet: Supplementary_Table_4
Supplementary table 4: List of target proteins together with the respective associated pathway(s) and the putative effect on each of them.
Protein	UniProtKB	Protein Abbreviation	Role in Integrin signaling pathway	Role in c-Met pathway	Role in WNT pathway
Glycogen synthase kinase-3 beta	P49841	GSK3B	-	-	-
Adenomatous polyposis coli protein	P25054	APC			-
Beta-catenin-interacting protein 1	Q9NSA3	ICAT			-
Cadherin-1	P12830	E-Cadherin			-
Casein kinase I isoform alpha	P48729	CKI alpha			-
Presenilin-1	P49768	PS-1			-
Sentrin-specific protease 2	Q9HC62	Axam2			-
Catenin beta-1	P35222	Beta-CATENIN	+		+
Casein kinase I isoform epsilon	P49674	CKI epsilon			+
Casein kinase II subunit alpha	P68400	CKII alpha1			+
Casein kinase II subunit beta	P67870	CKII beta			+
Low-density lipoprotein receptor-related protein 5	O75197	LRP5			+
Low-density lipoprotein receptor-related protein 6	O75581	LRP6			+
Segment polarity protein dishevelled homolog DVL-3	Q92997	Dishevelld 3			+
Cyclin-dependent kinase inhibitor 1B	P46527	p27/Kip1		-
Dual specificity protein phosphatase 6	Q16828	DUSP6		-
Phosphatidylinositol 3,4,5-trisphosphate 3-phosphatase and dual-specificity protein phosphatase	P60484	PTEN		-
Retinoblastoma-associated protein	P06400	pRB		-
3-phosphoinositide-dependent protein kinase 1	O15530	hPDK1	+	+
Growth factor receptor-bound protein 2	P62993	GRB2	+	+
Mitogen-activated protein kinase 1	P28482	ERK2	+	+
Mitogen-activated protein kinase 3	P27361	ERK1	+	+
Mitogen-activated protein kinase 8	P45983	JNK1	+	+
Phosphatidylinositol 4,5-bisphosphate 3-kinase catalytic subunit alpha isoform	P42336	PI3K alpha	+	+
Phosphatidylinositol 4,5-bisphosphate 3-kinase catalytic subunit beta isoform	P42338	PI3K beta	+	+
Protein kinase C alpha type	P17252	PKC alpha	+	+
Proto-oncogene c-Fos	P01100	c-Fos	+	+
RAC-alpha serine/threonine-protein kinase	P31749	PKB alpha	+	+
RAC-beta serine/threonine-protein kinase	P31751	PKB beta	+	+
SHC-transforming protein 1	P29353	SHC1	+	+
Son of sevenless homolog 1	Q07889	SOS	+	+
1-phosphatidylinositol 4,5-bisphosphate phosphodiesterase gamma-1	P19174	PLCG1		+
Cellular tumor antigen p53	P04637	p53		+
Cyclin-dependent kinase 2	P24941	CDK2		+
Cyclin-dependent kinase 4	P11802	CDK4		+
Epidermal Growth Factor Receptor	P00533	EGFR		+
G1/S-specific cyclin-D1	P24385	CCND1		+
G1/S-specific cyclin-D3	P30281	CCND3		+
Hepatocyte growth factor receptor	P08581	HGFR/c-Met		+
Mitogen-activated protein kinase 14	Q16539	p38		+
Serine/threonine-protein kinase mTOR	P42345	mTOR		+
Signal transducer and activator of transcription 3	P40763	STAT3		+
Tyrosine-protein phosphatase non-receptor type 11	Q06124	SHP-2		+
Protein kinase C delta type	Q05655	PKC delta	-
Proto-oncogene tyrosine-protein kinase Src	P12931	SRC	-
Adapter molecule crk	P46108	CrkII	+
Dual specificity mitogen-activated protein kinase kinase 1	Q02750	MEK1	+
Focal adhesion kinase 1	Q05397	FAK1	+
GTPase HRas	P01112	HRAS	+
Integrin-linked protein kinase	Q13418	ILK	+
Paxillin	P49023	Paxillin	+
Protein diaphanous homolog 1	O60610	DIAPH1	+
Ras-related C3 botulinum toxin substrate 1	P63000	p21-Rac1	+
Ras-related protein Rap-1A	P62834	Rap1 alpha	+
Rho-associated protein kinase 1	Q13464	p160 ROCK	+
Rho-associated protein kinase 2	O75116	p164 ROCK-2	+
Serine/threonine-protein kinase B-raf	P15056	B-raf	+
Serine/threonine-protein kinase PAK 1	Q13153	PAK1	+
Serine/threonine-protein kinase PAK 2	Q13177	PAK2	+
Serine/threonine-protein phosphatase PP1-alpha catalytic subunit	P62136	PP-1A	+
Transcription factor AP-1	P05412	c-Jun	+
Transforming protein RhoA	P61586	RhoA	+

## Sheet: Supplementary_table_5
Supplementary Table 5 - refering to Fig 1F: List of miRNAs significantly regulating pathway(s) after the PC score randomisation testing. -1 = downregulation of pathway, 0 = non-significant effects, 1 = significant upregulation of pathway
	WNT	MET	Integrin
	Direction of regulation	Direction of regulation	Direction of regulation
hsa-miR-181d-5p	-1	-1	-1
hsa-miR-512-3p	-1	-1	-1
hsa-miR-516b-5p	-1	-1	-1
hsa-miR-526b-3p	-1	-1	-1
hsa-miR-450a-5p	-1	-1	-1
hsa-miR-196b-5p	-1	-1	-1
hsa-miR-92b-3p	-1	-1	-1
hsa-miR-193b-3p	-1	-1	-1
hsa-miR-558	-1	-1	-1
hsa-miR-542-5p	-1	-1	-1
hsa-miR-323a-5p	-1	-1	-1
hsa-miR-9-3p	-1	-1	-1
hsa-miR-544a	-1	-1	-1
hsa-miR-516b-5p	-1	-1	-1
hsa-miR-33b-5p	-1	-1	-1
hsa-miR-200b-3p	-1	-1	-1
hsa-miR-518a-3p	-1	-1	-1
hsa-miR-494-3p	-1	-1	-1
hsa-miR-149-5p	-1	-1	-1
hsa-miR-412-3p	-1	-1	-1
hsa-miR-519b-3p	-1	-1	-1
hsa-miR-646	-1	-1	-1
hsa-miR-522-3p	-1	-1	-1
hsa-miR-181c-5p	0	-1	-1
hsa-miR-148a-5p	0	-1	-1
hsa-miR-489-3p	0	-1	-1
hsa-miR-517a-3p	0	-1	-1
hsa-miR-660-5p	0	-1	-1
hsa-miR-1224-3p	0	-1	-1
hsa-miR-652-3p	0	-1	-1
hsa-miR-491-5p	0	-1	-1
hsa-miR-525-5p	0	-1	-1
hsa-miR-411-3p	0	-1	-1
hsa-miR-495-3p	0	-1	-1
hsa-miR-323b-5p	0	-1	-1
hsa-miR-423-3p	0	-1	-1
hsa-miR-636	0	-1	-1
hsa-miR-510-5p	0	-1	-1
hsa-miR-153-3p	0	-1	-1
hsa-miR-10b-5p	0	-1	-1
hsa-miR-202-3p	0	-1	-1
hsa-miR-421	0	-1	-1
hsa-miR-519d-3p	0	-1	-1
hsa-miR-29c-3p	0	-1	-1
hsa-miR-939-5p	0	-1	-1
hsa-miR-299-5p	0	-1	-1
hsa-miR-616-3p	0	-1	-1
hsa-miR-526b-5p	0	-1	-1
hsa-miR-146b-3p	0	-1	-1
hsa-miR-202-5p	0	-1	-1
hsa-miR-326	0	-1	-1
hsa-miR-154-5p	0	-1	-1
hsa-miR-549a	0	-1	-1
hsa-miR-362-3p	0	-1	-1
hsa-miR-124-3p	0	-1	-1
hsa-miR-569	0	-1	-1
hsa-miR-516a-5p	0	-1	-1
hsa-miR-513a-5p	0	-1	-1
hsa-miR-521	0	-1	-1
hsa-miR-1231	0	-1	-1
hsa-miR-650	0	-1	-1
hsa-miR-624-5p	0	-1	-1
hsa-miR-342-5p	0	-1	-1
hsa-miR-128-3p	0	-1	-1
hsa-miR-376a-3p	0	-1	-1
hsa-miR-449b-5p	0	-1	-1
hsa-miR-96-5p	0	-1	-1
hsa-miR-339-5p	0	-1	-1
hsa-miR-144-3p	0	-1	-1
hsa-miR-218-1-3p	0	-1	-1
hsa-miR-654-3p	0	-1	-1
hsa-miR-337-5p	0	-1	-1
hsa-miR-302a-3p	-1	0	-1
hsa-miR-514a-3p	-1	0	-1
hsa-miR-103a-3p	-1	0	-1
hsa-miR-373-5p	0	0	-1
hsa-miR-21-5p	0	0	-1
hsa-miR-103a-3p	0	0	-1
hsa-miR-135a-5p	0	0	-1
hsa-miR-511-5p	0	0	-1
hsa-miR-518c-3p	0	0	-1
hsa-miR-16-5p	0	0	-1
hsa-miR-301a-3p	0	0	-1
hsa-miR-30e-3p	0	0	-1
hsa-miR-20a-5p	0	0	-1
hsa-miR-574-5p	0	0	-1
hsa-miR-32-3p	0	0	-1
hsa-miR-99a-5p	0	0	-1
hsa-miR-324-5p	0	0	-1
hsa-miR-330-5p	0	0	-1
hsa-miR-892a	0	0	-1
hsa-miR-132-3p	0	0	-1
hsa-miR-629-3p	0	0	-1
hsa-miR-29a-3p	-1	-1	0
hsa-miR-146a-3p	-1	-1	0
hsa-miR-624-3p	-1	-1	0
hsa-miR-576-5p	-1	-1	0
hsa-miR-493-3p	-1	-1	0
hsa-miR-106b-3p	0	-1	0
hsa-miR-135b-5p	0	-1	0
hsa-miR-548b-5p	0	-1	0
hsa-miR-147a	0	-1	0
hsa-miR-511-5p	0	-1	0
hsa-miR-153-3p	0	-1	0
hsa-miR-34a-5p	0	-1	0
hsa-miR-519b-5p	0	-1	0
hsa-miR-221-5p	0	-1	0
hsa-miR-182-5p	0	-1	0
hsa-miR-155-3p	0	-1	0
hsa-miR-216a-5p	0	-1	0
hsa-miR-933	0	-1	0
hsa-miR-644a	0	-1	0
hsa-miR-127-5p	0	-1	0
hsa-miR-137	0	-1	0
hsa-miR-625-5p	0	-1	0
hsa-miR-185-5p	0	-1	0
hsa-miR-297	0	-1	0
hsa-miR-665	0	-1	0
hsa-miR-34c-3p	0	-1	0
hsa-miR-502-3p	0	-1	0
hsa-miR-24-1-5p	0	-1	0
hsa-miR-1234-3p	0	-1	0
hsa-miR-938	0	-1	0
hsa-miR-509-3-5p	0	-1	0
hsa-miR-924	0	-1	0
hsa-miR-513b-5p	0	-1	0
hsa-miR-1-3p	0	-1	0
hsa-miR-499a-3p	0	-1	0
hsa-miR-130a-5p	0	-1	0
hsa-miR-188-5p	0	-1	0
hsa-miR-1229-3p	0	-1	0
hsa-miR-124-3p	0	-1	0
hsa-miR-377-5p	0	-1	0
hsa-miR-491-3p	0	-1	0
hsa-let-7f-5p	-1	0	0
hsa-miR-770-5p	-1	0	0
hsa-miR-219a-2-3p	-1	0	0
hsa-miR-889-3p	-1	0	0
hsa-let-7d-5p	-1	0	0
hsa-miR-1226-5p	-1	0	0
hsa-miR-28-3p	-1	0	0
hsa-miR-556-5p	-1	0	0
hsa-miR-329-3p	-1	0	0
hsa-miR-1225-5p	-1	0	0
hsa-miR-519a-3p	-1	0	0
hsa-miR-151a-3p	-1	0	0
hsa-miR-19a-3p	-1	0	0
hsa-miR-1226-3p	0	0	0
hsa-miR-767-5p	0	0	0
hsa-miR-452-5p	0	0	0
hsa-miR-424-3p	0	0	0
hsa-miR-509-3p	0	0	0
hsa-miR-374a-3p	0	0	0
hsa-let-7a-5p	0	0	0
hsa-miR-24-3p	0	0	0
hsa-let-7g-3p	0	0	0
hsa-miR-107	0	0	0
hsa-miR-942-5p	0	0	0
hsa-miR-518d-3p	0	0	0
hsa-miR-32-5p	0	0	0
hsa-miR-34a-3p	0	0	0
hsa-miR-409-5p	0	0	0
hsa-miR-605-5p	0	0	0
hsa-miR-877-3p	0	0	0
hsa-miR-512-5p	0	0	0
hsa-miR-518b	0	0	0
hsa-miR-194-5p	0	0	0
hsa-miR-135b-3p	0	0	0
hsa-miR-522-5p	0	0	0
hsa-miR-148b-3p	0	0	0
hsa-miR-302d-5p	0	0	0
hsa-miR-23a-3p	0	0	0
hsa-miR-26a-2-3p	0	0	0
hsa-miR-504-5p	0	0	0
hsa-miR-637	0	0	0
hsa-miR-509-3p	0	0	0
hsa-let-7i-5p	0	0	0
hsa-miR-204-5p	0	0	0
hsa-miR-553	0	0	0
hsa-miR-141-5p	0	0	0
hsa-miR-578	0	0	0
hsa-miR-571	0	0	0
hsa-miR-181a-2-3p	0	0	0
hsa-miR-486-3p	0	0	0
hsa-let-7b-5p	0	0	0
hsa-miR-365b-3p	0	0	0
hsa-miR-451a	0	0	0
hsa-miR-425-5p	0	0	0
hsa-miR-33a-3p	0	0	0
hsa-miR-935	0	0	0
hsa-miR-15b-3p	0	0	0
hsa-miR-199a-3p	0	0	0
hsa-miR-198	0	0	0
hsa-miR-378a-5p	0	0	0
hsa-miR-590-3p	0	0	0
hsa-miR-509-5p	0	0	0
hsa-miR-363-5p	0	0	0
hsa-miR-486-5p	0	0	0
hsa-miR-302a-5p	0	0	0
hsa-miR-579-3p	0	0	0
hsa-miR-21-3p	0	0	0
hsa-miR-186-5p	0	0	0
hsa-miR-138-2-3p	0	0	0
hsa-miR-606	0	0	0
hsa-miR-26b-5p	0	0	0
hsa-miR-490-5p	0	0	0
hsa-miR-206	0	0	0
hsa-miR-509-5p	0	0	0
hsa-miR-520g-3p	0	0	0
hsa-miR-199a-3p	0	0	0
hsa-miR-659-3p	0	0	0
hsa-miR-100-5p	0	0	0
hsa-let-7c-5p	0	0	0
hsa-miR-92b-5p	0	0	0
hsa-miR-126-5p	0	0	0
hsa-miR-217	0	0	0
hsa-miR-33a-5p	0	0	0
hsa-miR-212-3p	0	0	0
hsa-miR-20b-5p	0	0	0
hsa-miR-296-3p	0	0	0
hsa-miR-219a-1-3p	0	0	0
hsa-miR-557	0	0	0
hsa-miR-608	0	0	0
hsa-miR-195-5p	0	0	0
hsa-miR-373-3p	0	0	0
hsa-miR-516a-3p	0	0	0
hsa-miR-655-3p	0	0	0
hsa-miR-149-3p	0	0	0
hsa-miR-199a-5p	0	0	0
hsa-miR-139-3p	0	0	0
hsa-miR-617	0	0	0
hsa-miR-298	0	0	0
hsa-miR-874-3p	0	0	0
hsa-miR-590-5p	0	0	0
hsa-miR-200c-3p	0	0	0
hsa-miR-140-3p	0	0	0
hsa-let-7f-1-3p	0	0	0
hsa-miR-130a-3p	0	0	0
hsa-miR-199b-3p	0	0	0
hsa-miR-181b-5p	0	0	0
hsa-miR-520e	0	0	0
hsa-miR-371a-3p	0	0	0
hsa-miR-31-5p	0	0	0
hsa-miR-22-3p	0	0	0
hsa-miR-379-5p	0	0	0
hsa-miR-484	0	0	0
hsa-miR-586	0	0	0
hsa-miR-380-3p	0	0	0
hsa-miR-106a-3p	0	0	0
hsa-miR-485-3p	0	0	0
hsa-miR-30c-5p	0	0	0
hsa-miR-339-3p	0	0	0
hsa-miR-599	0	0	0
hsa-miR-873-5p	0	0	0
hsa-miR-381-3p	0	0	0
hsa-miR-410-3p	0	0	0
hsa-miR-27b-3p	0	0	0
hsa-miR-223-5p	0	0	0
hsa-miR-580-3p	0	0	0
hsa-miR-488-3p	0	0	0
hsa-miR-758-3p	0	0	0
hsa-miR-545-5p	0	0	0
hsa-miR-125b-5p	0	0	0
hsa-miR-662	0	0	0
hsa-miR-513a-3p	0	0	0
hsa-miR-34c-5p	0	0	0
hsa-miR-16-2-3p	0	0	0
hsa-miR-342-3p	0	0	0
hsa-miR-641	0	0	0
hsa-miR-219a-5p	0	0	0
hsa-miR-133a-3p	0	0	0
hsa-miR-30c-1-3p	0	0	0
hsa-miR-520c-5p	0	0	0
hsa-miR-130b-5p	0	0	0
hsa-miR-425-3p	0	0	0
hsa-miR-140-5p	0	0	0
hsa-miR-517-5p	0	0	0
hsa-miR-487a-3p	0	0	0
hsa-miR-181a-5p	0	0	0
hsa-miR-455-3p	0	0	0
hsa-miR-548d-3p	0	0	0
hsa-miR-513a-3p	0	0	0
hsa-miR-26b-3p	0	0	0
hsa-miR-619-3p	0	0	0
hsa-miR-216b-5p	0	0	0
hsa-miR-551a	0	0	0
hsa-miR-1225-3p	0	0	0
hsa-miR-101-5p	0	0	0
hsa-miR-520d-5p	0	0	0
hsa-miR-31-3p	0	0	0
hsa-miR-576-3p	0	0	0
hsa-miR-643	0	0	0
hsa-miR-585-3p	0	0	0
hsa-let-7e-3p	0	0	0
hsa-miR-30d-3p	0	0	0
hsa-miR-589-3p	0	0	0
hsa-miR-222-5p	0	0	0
hsa-miR-302b-5p	0	0	0
hsa-miR-376a-3p	0	0	0
hsa-miR-891b	0	0	0
hsa-miR-331-5p	0	0	0
hsa-miR-20b-3p	0	0	0
hsa-miR-496	0	0	0
hsa-miR-203a-3p	0	0	0
hsa-miR-183-5p	0	0	0
hsa-miR-10b-3p	0	0	0
hsa-miR-126-3p	0	0	0
hsa-miR-429	0	0	0
hsa-miR-518a-5p	0	0	0
hsa-miR-601	0	0	0
hsa-miR-512-3p	0	0	0
hsa-let-7d-3p	0	0	0
hsa-miR-124-5p	0	0	0
hsa-miR-374a-5p	0	0	0
hsa-miR-422a	0	0	0
hsa-miR-570-3p	0	0	0
hsa-miR-423-5p	0	0	0
hsa-miR-27b-5p	0	0	0
hsa-miR-520d-3p	0	0	0
hsa-miR-371a-5p	0	0	0
hsa-miR-595	0	0	0
hsa-miR-133b	0	0	0
hsa-miR-885-3p	0	0	0
hsa-miR-27a-5p	0	0	0
hsa-miR-136-5p	0	0	0
hsa-miR-1-3p	0	0	0
hsa-miR-550a-5p	0	0	0
hsa-miR-376b-3p	0	0	0
hsa-miR-122-5p	0	0	0
hsa-miR-497-5p	0	0	0
hsa-miR-616-5p	0	0	0
hsa-miR-329-3p	0	0	0
hsa-miR-365a-3p	0	0	0
hsa-miR-708-3p	0	0	0
hsa-miR-642a-5p	0	0	0
hsa-miR-876-3p	0	0	0
hsa-miR-552-3p	0	0	0
hsa-miR-127-3p	0	0	0
hsa-miR-941	0	0	0
hsa-miR-199a-5p	0	0	0
hsa-miR-26a-1-3p	0	0	0
hsa-miR-671-5p	0	0	0
hsa-miR-367-5p	0	0	0
hsa-miR-499a-5p	0	0	0
hsa-miR-498	0	0	0
hsa-miR-610	0	0	0
hsa-miR-93-5p	0	0	0
hsa-miR-154-3p	0	0	0
hsa-miR-517-5p	0	0	0
hsa-miR-875-5p	0	0	0
hsa-miR-19b-3p	0	0	0
hsa-miR-96-3p	0	0	0
hsa-miR-222-3p	0	0	0
hsa-miR-330-3p	0	0	0
hsa-miR-10a-5p	0	0	0
hsa-miR-769-5p	0	0	0
hsa-miR-98-5p	0	0	0
hsa-miR-512-5p	0	0	0
hsa-miR-516b-3p	0	0	0
hsa-miR-92a-1-5p	0	0	0
hsa-miR-139-5p	0	0	0
hsa-miR-302b-3p	0	0	0
hsa-miR-105-5p	0	0	0
hsa-miR-934	0	0	0
hsa-miR-218-5p	0	0	0
hsa-miR-93-3p	0	0	0
hsa-miR-550a-3p	0	0	0
hsa-miR-25-5p	0	0	0
hsa-miR-340-3p	0	0	0
hsa-miR-508-5p	0	0	0
hsa-miR-30e-5p	0	0	0
hsa-miR-34b-5p	0	0	0
hsa-miR-941	0	0	0
hsa-miR-1224-5p	0	0	0
hsa-miR-183-3p	0	0	0
hsa-miR-125b-5p	0	0	0
hsa-miR-509-3p	0	0	0
hsa-miR-877-5p	0	0	0
hsa-miR-514a-3p	0	0	0
hsa-miR-192-3p	0	0	0
hsa-miR-548d-3p	0	0	0
hsa-miR-941	0	0	0
hsa-miR-30d-5p	0	0	0
hsa-miR-124-3p	0	0	0
hsa-miR-454-3p	0	0	0
hsa-miR-649	0	0	0
hsa-miR-23b-3p	0	0	0
hsa-miR-338-5p	0	0	0
hsa-miR-483-5p	0	0	0
hsa-miR-22-5p	0	0	0
hsa-miR-7-1-3p	0	0	0
hsa-miR-30a-3p	0	0	0
hsa-miR-515-5p	0	0	0
hsa-miR-564	0	0	0
hsa-miR-155-5p	0	0	0
hsa-miR-524-5p	0	0	0
hsa-miR-450b-5p	0	0	0
hsa-miR-622	0	0	0
hsa-miR-138-5p	0	0	0
hsa-miR-372-3p	0	0	0
hsa-miR-575	0	0	0
hsa-miR-145-5p	0	0	0
hsa-miR-367-3p	0	0	0
hsa-miR-1227-3p	0	0	0
hsa-miR-568	0	0	0
hsa-let-7a-3p	0	0	0
hsa-miR-328-3p	0	0	0
hsa-miR-20a-3p	0	0	0
hsa-miR-150-5p	0	0	0
hsa-miR-15a-5p	0	0	0
hsa-miR-27a-3p	0	0	0
hsa-miR-520a-5p	0	0	0
hsa-miR-18b-5p	0	0	0
hsa-miR-611	0	0	0
hsa-miR-455-5p	0	0	0
hsa-miR-630	0	0	0
hsa-miR-450a-5p	0	0	0
hsa-miR-1228-3p	0	0	0
hsa-miR-634	0	0	0
hsa-miR-520h	0	0	0
hsa-miR-943	0	0	0
hsa-miR-224-5p	0	0	0
hsa-miR-520a-3p	0	0	0
hsa-miR-208a-3p	0	0	0
hsa-miR-654-5p	0	0	0
hsa-miR-142-3p	0	0	0
hsa-miR-527	0	0	0
hsa-miR-607	0	0	0
hsa-miR-142-5p	0	0	0
hsa-miR-191-3p	0	0	0
hsa-miR-603	0	0	0
hsa-miR-613	0	0	0
hsa-miR-523-5p	0	0	0
hsa-miR-29c-5p	0	0	0
hsa-miR-188-3p	0	0	0
hsa-miR-138-5p	0	0	0
hsa-miR-193a-3p	0	0	0
hsa-miR-503-5p	0	0	0
hsa-miR-501-3p	0	0	0
hsa-miR-628-3p	0	0	0
hsa-let-7a-3p	0	0	0
hsa-miR-9-3p	0	0	0
hsa-miR-675-5p	0	0	0
hsa-miR-604	0	0	0
hsa-miR-16-1-3p	0	0	0
hsa-miR-554	0	0	0
hsa-miR-525-3p	0	0	0
hsa-miR-627-5p	0	0	0
hsa-miR-132-5p	0	0	0
hsa-miR-181c-3p	0	0	0
hsa-miR-452-3p	0	0	0
hsa-miR-490-3p	0	0	0
hsa-miR-555	0	0	0
hsa-miR-361-3p	0	0	0
hsa-miR-598-3p	0	0	0
hsa-miR-323a-3p	0	0	0
hsa-miR-129-5p	0	0	0
hsa-miR-514a-3p	0	0	0
hsa-miR-100-3p	0	0	0
hsa-miR-559	0	0	0
hsa-miR-653-5p	0	0	0
hsa-miR-193b-5p	0	0	0
hsa-miR-708-5p	0	0	0
hsa-miR-136-3p	0	0	0
hsa-miR-668-3p	0	0	0
hsa-miR-30c-2-3p	0	0	0
hsa-miR-573	0	0	0
hsa-let-7a-5p	0	0	0
hsa-miR-214-5p	0	0	0
hsa-miR-181b-5p	0	0	0
hsa-miR-506-3p	0	0	0
hsa-miR-431-5p	0	0	0
hsa-miR-539-5p	0	0	0
hsa-miR-125a-5p	0	0	0
hsa-miR-187-3p	0	0	0
hsa-miR-543	0	0	0
hsa-miR-513a-5p	0	0	0
hsa-miR-143-5p	0	0	0
hsa-miR-10a-3p	0	0	0
hsa-miR-517-5p	0	0	0
hsa-miR-890	0	0	0
hsa-miR-134-5p	0	0	0
hsa-miR-567	0	0	0
hsa-miR-7-5p	0	0	0
hsa-miR-144-5p	0	0	0
hsa-miR-518f-3p	0	0	0
hsa-miR-626	0	0	0
hsa-miR-657	0	0	0
hsa-miR-17-3p	0	0	0
hsa-miR-300	0	0	0
hsa-miR-593-5p	0	0	0
hsa-miR-146a-5p	0	0	0
hsa-miR-765	0	0	0
hsa-miR-876-5p	0	0	0
hsa-miR-30a-5p	0	0	0
hsa-miR-656-3p	0	0	0
hsa-miR-584-5p	0	0	0
hsa-miR-574-3p	0	0	0
hsa-miR-296-5p	0	0	0
hsa-miR-299-3p	0	0	0
hsa-miR-433-3p	0	0	0
hsa-miR-23a-5p	0	0	0
hsa-miR-337-3p	0	0	0
hsa-miR-517c-3p	0	0	0
hsa-miR-106a-5p	0	0	0
hsa-miR-129-1-3p	0	0	0
hsa-miR-432-5p	0	0	0
hsa-miR-885-5p	0	0	0
hsa-miR-218-5p	0	0	0
hsa-miR-9-5p	0	0	0
hsa-miR-515-3p	0	0	0
hsa-miR-148b-5p	0	0	0
hsa-miR-563	0	0	0
hsa-miR-135a-5p	0	0	0
hsa-miR-623	0	0	0
hsa-miR-29b-3p	0	0	0
hsa-miR-566	0	0	0
hsa-miR-760	0	0	0
hsa-miR-941	0	0	0
hsa-miR-639	0	0	0
hsa-miR-105-3p	0	0	0
hsa-miR-301b-3p	0	0	0
hsa-miR-614	0	0	0
hsa-miR-150-3p	0	0	0
hsa-miR-541-5p	0	0	0
hsa-miR-493-5p	0	0	0
hsa-miR-921	0	0	0
hsa-miR-519a-3p	0	0	0
hsa-miR-661	0	0	0
hsa-miR-141-3p	0	0	0
hsa-miR-518f-5p	0	0	0
hsa-miR-1237-3p	0	0	0
hsa-miR-501-5p	0	0	0
hsa-miR-187-5p	0	0	0
hsa-miR-215-5p	0	0	0
hsa-miR-532-5p	0	0	0
hsa-miR-194-3p	0	0	0
hsa-miR-30b-3p	0	0	0
hsa-miR-492	0	0	0
hsa-miR-500a-5p	0	0	0
hsa-miR-210-3p	0	0	0
hsa-miR-629-5p	0	0	0
hsa-miR-101-3p	0	0	0
hsa-miR-519a-5p	0	0	0
hsa-miR-631	0	0	0
hsa-miR-488-5p	0	0	0
hsa-miR-640	0	0	0
hsa-miR-516a-5p	0	0	0
hsa-miR-592	0	0	0
hsa-miR-548a-3p	0	0	0
hsa-let-7b-3p	0	0	0
hsa-miR-129-5p	0	0	0
hsa-miR-588	0	0	0
hsa-miR-125b-1-3p	0	0	0
hsa-miR-324-3p	0	0	0
hsa-miR-583	0	0	0
hsa-miR-19b-2-5p	0	0	0
hsa-miR-582-3p	0	0	0
hsa-miR-9-3p	0	0	0
hsa-miR-1236-3p	0	0	0
hsa-miR-105-5p	0	0	0
hsa-miR-518a-5p	0	0	0
hsa-miR-551b-5p	0	0	0
hsa-miR-635	0	0	0
hsa-miR-520b	0	0	0
hsa-miR-888-3p	0	0	0
hsa-miR-138-1-3p	0	0	0
hsa-miR-582-5p	0	0	0
hsa-miR-128-3p	0	0	0
hsa-miR-597-5p	0	0	0
hsa-miR-105-3p	0	0	0
hsa-miR-519c-3p	0	0	0
hsa-miR-28-5p	0	0	0
hsa-miR-146b-5p	0	0	0
hsa-let-7e-5p	0	0	0
hsa-miR-99b-3p	0	0	0
hsa-miR-513c-5p	0	0	0
hsa-miR-382-5p	0	0	0
hsa-miR-15b-5p	0	0	0
hsa-miR-197-3p	0	0	0
hsa-miR-633	0	0	0
hsa-miR-92a-3p	0	0	0
hsa-miR-1238-3p	0	0	0
hsa-miR-1233-3p	0	0	0
hsa-miR-223-3p	0	0	0
hsa-miR-526a	0	0	0
hsa-miR-375	0	0	0
hsa-miR-449a	0	0	0
hsa-miR-19b-1-5p	0	0	0
hsa-miR-30c-5p	0	0	0
hsa-miR-591	0	0	0
hsa-miR-380-5p	0	0	0
hsa-miR-609	0	0	0
hsa-miR-612	0	0	0
hsa-miR-377-3p	0	0	0
hsa-miR-99a-3p	0	0	0
hsa-miR-369-5p	0	0	0
hsa-miR-363-3p	0	0	0
hsa-miR-346	0	0	0
hsa-miR-517b-3p	0	0	0
hsa-miR-7-5p	0	0	0
hsa-miR-936	0	0	0
hsa-miR-625-3p	0	0	0
hsa-miR-383-5p	0	0	0
hsa-miR-632	0	0	0
hsa-miR-550a-5p	0	0	0
hsa-miR-581	0	0	0
hsa-miR-562	0	0	0
hsa-miR-589-5p	0	0	0
hsa-let-7f-2-3p	0	0	0
hsa-miR-18a-5p	0	0	0
hsa-miR-124-5p	0	0	0
hsa-miR-192-5p	0	0	0
hsa-miR-663a	0	0	0
hsa-miR-129-2-3p	0	0	0
hsa-miR-500a-3p	0	0	0
hsa-miR-151a-5p	0	0	0
hsa-miR-194-5p	0	0	0
hsa-miR-802	0	0	0
hsa-miR-16-5p	0	0	0
hsa-miR-24-2-5p	0	0	0
hsa-miR-101-3p	0	0	0
hsa-miR-424-5p	0	0	0
hsa-miR-505-3p	0	0	0
hsa-miR-548d-5p	0	0	0
hsa-miR-34b-3p	0	0	0
hsa-miR-196a-3p	0	0	0
hsa-miR-615-5p	0	0	0
hsa-miR-205-5p	0	0	0
hsa-miR-106b-5p	0	0	0
hsa-miR-875-3p	0	0	0
hsa-miR-545-3p	0	0	0
hsa-miR-9-5p	0	0	0
hsa-miR-1228-5p	0	0	0
hsa-miR-193a-5p	0	0	0
hsa-miR-200c-5p	0	0	0
hsa-miR-532-3p	0	0	0
hsa-miR-542-3p	0	0	0
hsa-miR-124-5p	0	0	0
hsa-miR-431-3p	0	0	0
hsa-miR-648	0	0	0
hsa-miR-922	0	0	0
hsa-miR-940	0	0	0
hsa-miR-95-3p	0	0	0
hsa-miR-221-3p	1	0	0
hsa-miR-497-3p	1	0	0
hsa-miR-593-3p	1	0	0
hsa-miR-208b-3p	0	1	0
hsa-miR-302d-3p	0	1	0
hsa-miR-302c-3p	0	1	0
hsa-miR-24-3p	0	1	0
hsa-miR-200a-5p	0	1	0
hsa-miR-152-3p	0	1	0
hsa-miR-181a-5p	0	1	0
hsa-miR-26a-5p	0	1	0
hsa-miR-196a-5p	0	1	0
hsa-miR-199b-5p	0	1	0
hsa-miR-26a-5p	0	1	0
hsa-miR-200a-3p	0	1	0
hsa-miR-766-3p	0	1	0
hsa-miR-556-3p	0	1	0
hsa-miR-379-3p	0	1	0
hsa-miR-125a-3p	0	1	0
hsa-miR-374b-3p	-1	0	1
hsa-miR-518a-3p	0	0	1
hsa-miR-376a-5p	0	0	1
hsa-miR-744-5p	0	0	1
hsa-miR-200b-5p	0	0	1
hsa-miR-526a	0	0	1
hsa-miR-29a-5p	0	0	1
hsa-miR-615-3p	0	0	1
hsa-miR-7-5p	0	0	1
hsa-miR-450b-3p	0	0	1
hsa-miR-191-5p	0	0	1
hsa-miR-548d-5p	0	0	1
hsa-miR-190b	0	0	1
hsa-miR-147b	0	0	1
hsa-miR-33b-3p	0	0	1
hsa-miR-125b-2-3p	0	0	1
hsa-miR-145-3p	0	0	1
hsa-miR-384	0	0	1
hsa-miR-507	0	0	1
hsa-miR-340-5p	0	0	1
hsa-miR-195-3p	1	0	1
hsa-miR-409-3p	-1	1	1
hsa-miR-548a-5p	0	1	1
hsa-miR-744-3p	0	1	1
hsa-miR-647	0	1	1
hsa-miR-618	0	1	1
hsa-miR-18a-3p	0	1	1
hsa-let-7g-5p	0	1	1
hsa-miR-541-3p	0	1	1
hsa-miR-362-5p	0	1	1
hsa-miR-518e-3p	0	1	1
hsa-miR-181a-3p	0	1	1
hsa-miR-519e-3p	0	1	1
hsa-miR-92a-3p	0	1	1
hsa-miR-767-3p	0	1	1
hsa-miR-338-3p	0	1	1
hsa-miR-548a-3p	0	1	1
hsa-miR-370-3p	0	1	1
hsa-miR-520c-3p	0	1	1
hsa-miR-148a-3p	0	1	1
hsa-miR-518d-5p	0	1	1
hsa-miR-515-3p	0	1	1
hsa-miR-325	0	1	1
hsa-let-7i-3p	0	1	1
hsa-miR-130b-3p	0	1	1
hsa-miR-196a-5p	0	1	1
hsa-let-7f-5p	0	1	1
hsa-miR-214-3p	0	1	1
hsa-miR-411-5p	0	1	1
hsa-miR-448	0	1	1
hsa-miR-483-3p	0	1	1
hsa-miR-133a-3p	0	1	1
hsa-miR-25-3p	0	1	1
hsa-miR-122-3p	0	1	1
hsa-miR-769-3p	0	1	1
hsa-miR-638	0	1	1
hsa-miR-519c-5p	0	1	1
hsa-miR-892b	0	1	1
hsa-miR-17-5p	0	1	1

## Sheet: Supplementary_table_6
Supplementary Table 6: Gene sets used for GSEA investigating the relationship of miR-193b and the WNT pathway. The positive and negative geneset were generated as subset of the KEGG_WNT_SIGNALING_PATHWAY geneset based on the established function of the encoded proteins within the pathway.
KEGG_WNT_SIGNALING_PATHWAY	KEGG_WNT_POSITIVE	KEGG_WNT_NEGATIVE
> Wnt signaling pathway	> canonical Wnt signaling pathway_positive	> canonical Wnt signaling pathway_negative
APC	BTRC	AXIN1
APC2	CACYBP	AXIN2
AXIN1	CSNK1E	APC
AXIN2	CSNK2A1	APC2
BTRC	CSNK2A2	CER1
CACYBP	CSNK2B	CHD8
CAMK2A	CTNNB1	CSNK1A1
CAMK2B	DVL1	CSNK1A1L
CAMK2D	DVL2	CTBP1
CAMK2G	DVL3	CTBP2
CCND1	FRAT1	CTNNBIP1
CCND2	FRAT2	CXXC4
CCND3	FZD1	CTNND2
CER1	FZD10	DKK1
CHD8	FZD2	DKK2
CHP1	FZD3	DKK4
CHP2	FZD4	GSK3B
CREBBP	FZD5	NKD1
CSNK1A1	FZD6	NKD2
CSNK1A1L	FZD7	NLK
CSNK1E	FZD8	SOX17
CSNK2A1	FZD9	WIF1
CSNK2A2	LEF1	CBY1
CSNK2B	LRP5
CTBP1	LRP6
CTBP2	PORCN
CTNNB1	WNT1
CTNNBIP1	WNT10A
CUL1	WNT10B
CXXC4	WNT11
DAAM1	WNT16
DAAM2	WNT2
DKK1	WNT2B
DKK2	WNT3
DKK4	WNT3A
DVL1	WNT4
DVL2	WNT5A
DVL3	WNT5B
EP300	WNT6
FBXW11	WNT7A
FOSL1	WNT7B
FRAT1	WNT8A
FRAT2	WNT8B
FZD1	WNT9A
FZD10	WNT9B
FZD2	TCF7
FZD3
FZD4
FZD5
FZD6
FZD7
FZD8
FZD9
GSK3B
JUN
LEF1
LRP5
LRP6
MAP3K7
MAPK10
MAPK8
MAPK9
MMP7
MYC
NFAT5
NFATC1
NFATC2
NFATC3
NFATC4
NKD1
NKD2
NLK
PLCB1
PLCB2
PLCB3
PLCB4
PORCN
PPARD
PPP2CA
PPP2CB
PPP2R1A
PPP2R1B
PPP2R5A
PPP2R5B
PPP2R5C
PPP2R5D
PPP2R5E
PPP3CA
PPP3CB
PPP3CC
PPP3R1
PPP3R2
PRICKLE1
PRICKLE2
PRKACA
PRKACB
PRKACG
PRKCA
PRKCB
PRKCG
PRKX
PSEN1
RAC1
RAC2
RAC3
RBX1
RHOA
ROCK1
ROCK2
RUVBL1
SENP2
SFRP1
SFRP2
SFRP4
SFRP5
SIAH1
SKP1
SMAD2
SMAD3
SMAD4
SOX17
TBL1X
TBL1XR1
TBL1Y
TCF7
TCF7L1
TCF7L2
TP53
VANGL1
VANGL2
WIF1
WNT1
WNT10A
WNT10B
WNT11
WNT16
WNT2
WNT2B
WNT3
WNT3A
WNT4
WNT5A
WNT5B
WNT6
WNT7A
WNT7B
WNT8A
WNT8B
WNT9A
WNT9B

## Sheet: Supplementary_table_7
Supplementary Table 7 - refering to reveiwer 1 concerns: ENCORI database (previously known as StarBase, http://starbase.sysu.edu.cn/index.php) results for miR-193b-3p for targets probed in the RPPA HTS. Narrow and broad sites of binding from the experimental data are shown, together with the number of CLIP experiments reporting the binding (ClipExpNum). RBP column indicates which Argonaute protei…
microRNA information		Target Gene information		Pathways associated to our network analysis	Binding site information						Experimental information		Prediction algorithms information
miRNAid	miRNAname	geneID	geneName		chromosome	narrowStart	narrowEnd	broadStart	broadEnd	strand	clipExpNum	RBP	PITA	RNA22	miRmap	microT	miRanda	PicTar	TargetScan
MIMAT0002819	hsa-miR-193b-3p	ENSG00000169398	PTK2	INT	chr8	141900674	141900702	141900674	141900702	-	3	AGO1-4	0	0	0	1	0	0	0
MIMAT0002819	hsa-miR-193b-3p	ENSG00000169398	PTK2	INT	chr8	141668875	141668880	141668874	141668902	-	12	AGO1-4,AGO2	1	0	0	1	1	0	0
MIMAT0002819	hsa-miR-193b-3p	ENSG00000116473	RAP1A	INT	chr1	112256869	112256897	112256869	112256897	+	1	AGO2	0	0	0	1	0	0	0
MIMAT0002819	hsa-miR-193b-3p	ENSG00000197122	SRC	INT	chr20	36033449	36033454	36033449	36033454	+	2	AGO1-4	1	0	0	0	0	0	0
MIMAT0002819	hsa-miR-193b-3p	ENSG00000110092	CCND1	MET	chr11	69467239	69467244	69467239	69467244	+	23	AGO1-4,AGO2	1	0	1	0	0	0	0
MIMAT0002819	hsa-miR-193b-3p	ENSG00000110092	CCND1	MET	chr11	69467498	69467504	69467482	69467505	+	24	AGO1-4,AGO2	1	0	1	0	1	0	1
MIMAT0002819	hsa-miR-193b-3p	ENSG00000146648	EGFR	MET	chr7	55238350	55238355	55238350	55238355	+	2	AGO2	1	0	0	0	0	0	0
MIMAT0002819	hsa-miR-193b-3p	ENSG00000112062	MAPK14	MET	chr6	36077233	36077238	36077233	36077238	+	4	AGO1-4	1	0	0	0	0	0	0
MIMAT0002819	hsa-miR-193b-3p	ENSG00000105976	MET	MET	chr7	116403261	116403283	116403261	116403283	+	1	AGO2	0	0	0	0	1	0	0
MIMAT0002819	hsa-miR-193b-3p	ENSG00000124181	PLCG1	MET	chr20	39803481	39803486	39803481	39803486	+	3	AGO1-4,AGO2	1	0	0	0	0	0	0
MIMAT0002819	hsa-miR-193b-3p	ENSG00000171862	PTEN	MET	chr10	89728243	89728248	89728221	89728249	+	2	AGO1-4	1	0	1	1	0	0	0
MIMAT0002819	hsa-miR-193b-3p	ENSG00000171862	PTEN	MET	chr10	89726161	89726167	89726140	89726168	+	6	AGO1-4,AGO2	1	0	1	1	1	1	1
MIMAT0002819	hsa-miR-193b-3p	ENSG00000179295	PTPN11	MET	chr12	112946875	112946880	112946875	112946880	+	4	AGO1-4,AGO2	1	0	0	0	0	0	0
MIMAT0002819	hsa-miR-193b-3p	ENSG00000179295	PTPN11	MET	chr12	112944141	112944146	112944141	112944146	+	6	AGO1,AGO1-4,AGO2	1	0	0	0	0	0	0
MIMAT0002819	hsa-miR-193b-3p	ENSG00000168610	STAT3	MET	chr17	40466300	40466305	40466300	40466305	-	2	AGO1-4,AGO2	1	0	0	0	0	0	0
MIMAT0002819	hsa-miR-193b-3p	ENSG00000100030	MAPK1	MET/INT	chr22	22113558	22113564	22113557	22113585	-	1	AGO1-4	0	0	1	1	0	0	0
MIMAT0002819	hsa-miR-193b-3p	ENSG00000100030	MAPK1	MET/INT	chr22	22115745	22115750	22115744	22115772	-	2	AGO2	1	0	1	1	0	0	0
MIMAT0002819	hsa-miR-193b-3p	ENSG00000102882	MAPK3	MET/INT	chr16	30128107	30128112	30128107	30128112	-	1	AGO1-4	1	0	0	0	0	0	0
MIMAT0002819	hsa-miR-193b-3p	ENSG00000107643	MAPK8	MET/INT	chr10	49643575	49643580	49643553	49643581	+	4	AGO1-4,AGO2	0	0	1	1	0	0	0
MIMAT0002819	hsa-miR-193b-3p	ENSG00000107643	MAPK8	MET/INT	chr10	49646055	49646061	49646034	49646062	+	14	AGO1,AGO1-4,AGO2,AGO3	0	0	1	1	0	0	0
MIMAT0002819	hsa-miR-193b-3p	ENSG00000140992	PDPK1	MET/INT	chr16	2648962	2648967	2648962	2648967	+	1	AGO1-4	1	0	0	0	0	0	0
MIMAT0002819	hsa-miR-193b-3p	ENSG00000154229	PRKCA	MET/INT	chr17	64800926	64800931	64800926	64800931	+	2	AGO2	1	0	1	0	0	0	0
MIMAT0002819	hsa-miR-193b-3p	ENSG00000134982	APC	WNT	chr5	112174646	112174674	112174646	112174674	+	1	AGO2	0	0	0	1	0	0	0
MIMAT0002819	hsa-miR-193b-3p	ENSG00000134982	APC	WNT	chr5	112181727	112181732	112181712	112181733	+	1	AGO1-4	1	0	0	0	1	0	0
MIMAT0002819	hsa-miR-193b-3p	ENSG00000134982	APC	WNT	chr5	112154854	112154882	112154854	112154882	+	3	AGO1,AGO1-4	0	0	0	1	0	0	0
MIMAT0002819	hsa-miR-193b-3p	ENSG00000167193	CRK	WNT	chr17	1325944	1325950	1325943	1325964	-	5	AGO1-4,AGO2	1	0	1	0	1	0	0
MIMAT0002819	hsa-miR-193b-3p	ENSG00000167193	CRK	WNT	chr17	1326056	1326061	1326056	1326061	-	14	AGO1-4,AGO2	1	0	1	0	0	0	0
MIMAT0002819	hsa-miR-193b-3p	ENSG00000167193	CRK	WNT	chr17	1326083	1326088	1326083	1326088	-	21	AGO1,AGO1-4,AGO2	1	0	1	0	0	0	0
MIMAT0002819	hsa-miR-193b-3p	ENSG00000113712	CSNK1A1	WNT	chr5	148876318	148876323	148876318	148876323	-	4	AGO1-4	1	0	1	0	0	0	0
MIMAT0002819	hsa-miR-193b-3p	ENSG00000168036	CTNNB1	WNT	chr3	41280863	41280868	41280841	41280869	+	13	AGO1-4,AGO2	1	0	0	1	0	0	0
MIMAT0002819	hsa-miR-193b-3p	ENSG00000161202	DVL3	WNT	chr3	183889984	183889990	183889984	183889990	+	1	AGO1-4	1	0	0	0	0	0	0
MIMAT0002819	hsa-miR-193b-3p	ENSG00000162337	LRP5	WNT	chr11	68216410	68216438	68216410	68216438	+	2	AGO1-4,AGO2	0	0	0	1	0	0	0
MIMAT0002819	hsa-miR-193b-3p	ENSG00000070018	LRP6	WNT	chr12	12270873	12270879	12270872	12270893	-	6	AGO1,AGO2	1	0	1	0	1	0	0
MIMAT0002819	hsa-miR-193b-3p	ENSG00000080815	PSEN1	WNT	chr14	73690043	73690048	73690043	73690048	+	1	AGO2	0	0	1	0	0	0	0
MIMAT0002819	hsa-miR-193b-3p	ENSG00000080815	PSEN1	WNT	chr14	73686924	73686929	73686924	73686929	+	2	AGO1-4,AGO2	1	0	1	0	0	0	0
MIMAT0002819	hsa-miR-193b-3p	ENSG00000080815	PSEN1	WNT	chr14	73683902	73683907	73683902	73683907	+	3	AGO1-4,AGO2	0	0	1	0	0	0	0
MIMAT0002819	hsa-miR-193b-3p	ENSG00000080815	PSEN1	WNT	chr14	73686694	73686700	73686694	73686700	+	4	AGO2	1	0	1	0	0	0	1
MIMAT0002819	hsa-miR-193b-3p	ENSG00000163904	SENP2	WNT	chr3	185348704	185348709	185348704	185348709	+	6	AGO1,AGO2	1	0	1	0	0	0	0
